# Supplementary material for: Genome-Wide Analysis of the LEA Gene Family in Pineapple (Ananas comosus L.) Reveals Its Potential Roles in Cold Stress Response and Reproductive Development
Source: Biology (Basel). 2025 Nov 24;14(12):1655. doi: 10.3390/biology14121655 (PMC12729617; doi:10.3390/biology14121655)
Supplement: Supplementary file 1 [file biology-14-01655-s001.zip]

Archive with 10 entries (10 files):
- Figure S1.tif
- Table S1. Detailed information on 37 LEA genes in pineapple.xlsx
- Table S2. Gene IDs and nomenclature of LEA gene family in pineapple,  Arabidopsis, and rice.xlsx
- Table S3. Prediction Information and Homologous Modeling Evaluation of Pineapple LEA Protein Secondary Structure.xlsx
- Table S4. Prediction of cis regulatory elements in the promoter region of pineapple LEA gene.xlsx
- Table S5. KaKs ratio of repeated LEA gene pairs in pineapple.xlsx
- Table S6. Statistical analysis of collinear gene pairs between pineapple and four other representative species.xlsx
- Table S7. Predictive transcription factors involved in regulating all LEA genes in pineapple.xlsx
- Table S8. Detailed information on the interaction between predicted miRNAs in pineapple and their targeted LEA genes.xlsx
- Table S9. Primers for qRT PCR analysis of LEA gene in pineapple.xlsx
