# Supplementary material for: Genome-Wide Analysis of the LEA Gene Family in Pineapple (Ananas comosus L.) Reveals Its Potential Roles in Cold Stress Response and Reproductive Development
Source: Biology (Basel). 2025 Nov 24;14(12):1655. doi: 10.3390/biology14121655 (PMC12729617; doi:10.3390/biology14121655)
Supplement: Supplementary file 1 [file biology-14-01655-s001.zip › Table S1. Detailed information on 37 LEA genes in pineapple.xlsx]

## Sheet: Table S1
Table S1. Detailed information on 37 LEA genes in pineapple
Gene name	Gene ID	Chromosomal localization	Number of Amino Acid	Molecular Weight	Theoretical pI	Instability Index	Aliphatic Index	Grand Average of Hydropathicity	Predicted location(s)
AcLEA1	Aco000482	LG12	89	9677.46	4.93	67.39	50.45	-1.121	nucl: 12, mito: 2
AcLEA2	Aco001571	LG18	132	14087.4	5.03	41.34	50.38	-1.177	mito: 8, nucl: 5
AcLEA3	Aco002055	LG04	215	24126.7	9.32	40.59	81.58	-0.086	chlo: 12, mito: 1
AcLEA4	Aco004274	LG15	168	18283.5	11.38	37.17	57.8	-0.86	nucl: 8, mito: 3, cyto: 2
AcLEA5	Aco004401	LG05	165	18862	9.33	41.7	102.73	-0.272	cyto: 9.5, cyto_nucl: 6, chlo: 2, nucl: 1.5
AcLEA6	Aco004406	LG05	229	23688.5	9.8	42.71	97.64	0.465	vacu: 12, plas: 1
AcLEA7	Aco004773	LG05	361	40092.7	5.39	24.18	89.83	-0.375	cyto: 10, chlo: 2, nucl: 1
AcLEA8	Aco005561	LG11	236	24779.4	8.12	43.37	90.89	0.161	cyto: 7, chlo: 3, E.R.: 2, nucl: 1
AcLEA9	Aco006056	LG16	152	16603.3	5.11	15.65	96.84	0.078	cyto: 8, chlo: 2, mito: 2, nucl: 1
AcLEA10	Aco007670	LG08	261	28504.8	9.62	61.88	88.89	-0.097	chlo: 4, nucl: 4, cyto: 3, plas: 1, vacu: 1
AcLEA11	Aco007828	LG21	198	21249.5	9.2	32.25	77.42	0.155	chlo: 9, cyto: 2, nucl: 1, mito: 1
AcLEA12	Aco009068	LG09	164	17683.7	8.47	30.89	119.45	0.505	chlo: 12, cyto: 1
AcLEA13	Aco009705	LG01	329	34078.1	4.96	34.53	84.41	-0.175	chlo: 13
AcLEA14	Aco009707	LG01	230	24042.8	6.06	30.15	69	-0.412	chlo: 10, mito: 3
AcLEA15	Aco010638	LG07	255	27694.1	10.12	32.92	91.41	-0.018	cyto: 7.5, cyto_nucl: 4.5, mito: 2, vacu: 1, E.R.: 1, pero: 1
AcLEA16	Aco011067	LG04	94	10183	5.5	52.5	45.74	-1.286	nucl: 5, mito: 5, chlo: 2, cyto: 1
AcLEA17	Aco011172	LG04	209	22668.3	9.22	19.68	111.05	0.229	cyto: 12, chlo: 2
AcLEA18	Aco011968	LG03	262	28992	4.92	42.22	51.68	-1.287	nucl: 8, extr: 3, cyto: 2
AcLEA19	Aco012009	LG03	205	22868.6	10.52	61.25	97.56	0.018	chlo: 8, mito: 5
AcLEA20	Aco012160	LG02	233	26115.6	9.1	39.88	104.51	0.136	chlo: 5, E.R.: 4, nucl: 2, cyto: 2
AcLEA21	Aco012577	LG13	210	22164.8	9.43	35.35	120.19	0.421	chlo: 8, mito: 3, vacu: 2
AcLEA22	Aco012641	LG13	296	30563	10.62	38.63	87.23	-0.133	chlo: 8, nucl: 3, plas: 2
AcLEA23	Aco012927	LG03	109	12036.3	8.81	35.2	36.15	-1.437	nucl: 14
AcLEA24	Aco014120	LG13	90	9819.54	5.46	50.05	45.56	-1.269	nucl: 11, chlo: 1, cyto: 1
AcLEA25	Aco014875	LG14	234	25765.3	10.08	62.86	67.61	-0.144	nucl: 13
AcLEA26	Aco016515	LG11	340	34554.2	9.44	36.67	42	-0.862	nucl: 11, cyto: 3
AcLEA27	Aco016516	LG11	89	9311.3	9.52	66.25	29.66	-1.374	cyto: 9, nucl: 3, plas: 2
AcLEA28	Aco016518	LG11	163	16700.3	9.55	36.64	31.84	-1.118	nucl: 13
AcLEA29	Aco016764	LG17	494	54005.8	9.23	48.72	90.57	0.068	plas: 6.5, E.R.: 6, cyto_plas: 4
AcLEA30	Aco018009	LG01	322	35698.8	4.91	25.44	96.21	-0.367	cyto: 7, nucl: 2, chlo: 1, extr: 1, E.R.: 1, cysk: 1
AcLEA31	Aco018271	LG01	222	24400.2	10.13	34.3	87.88	0.091	chlo: 13
AcLEA32	Aco018452	LG01	236	26131.4	8.36	63.56	112.71	0.143	nucl: 5, cyto: 4, E.R.: 2, chlo: 1, plas: 1
AcLEA33	Aco018517	LG06	136	14236.6	9.22	39.71	33.97	-1.141	nucl: 7, mito: 7
AcLEA34	Aco021122	LG16	221	23375.3	10.02	40.79	55.61	-0.57	chlo: 11, nucl: 2
AcLEA35	Aco022074	LG05	214	23989.5	7.67	40.84	103.27	0.065	cyto: 8, E.R.: 3, chlo: 1, plas: 1
AcLEA36	Aco023654	LG14	242	26756.7	8.79	37.59	82.89	-0.05	chlo: 7, cyto: 3, nucl: 1, extr: 1, vacu: 1
AcLEA37	Aco024760	LG15	250	26850.6	9.13	55.24	93.92	-0.013	chlo: 9, mito: 2, E.R.: 2
