# Supplementary material for: Genome-Wide Analysis of the LEA Gene Family in Pineapple (Ananas comosus L.) Reveals Its Potential Roles in Cold Stress Response and Reproductive Development
Source: Biology (Basel). 2025 Nov 24;14(12):1655. doi: 10.3390/biology14121655 (PMC12729617; doi:10.3390/biology14121655)
Supplement: Supplementary file 1 [file biology-14-01655-s001.zip › Table S2. Gene IDs and nomenclature of LEA gene family in pineapple, Arabidopsis, and rice.xlsx]

## Sheet: Table S2
Table S2. Gene IDs and nomenclature of LEA gene family in pineapple, Arabidopsis, and rice.
Ananas comosus				Arabidopsis thaliana				Oryza sativa
Gene Name	Gene ID	Clade		Gene Name	Gene ID	Clade		Gene Name	Gene ID	Clade
AcLEA18	Aco011968	Dehydrin		AtLEA21	At2g41260	AtM		OsLEA22	LOC_Os01g50700	Dehydrin
AcLEA26	Aco016515	Dehydrin		AtLEA22	At2g41280	AtM		OsLEA23	LOC_Os02g44870	Dehydrin
AcLEA27	Aco016516	Dehydrin		AtLEA4	At1g20440	dehydrin		OsLEA24	LOC_Os03g45280	Dehydrin
AcLEA28	Aco016518	Dehydrin		AtLEA5	At1g20450	dehydrin		OsLEA25	LOC_Os11g26570	Dehydrin
AcLEA34	Aco021122	Dehydrin		AtLEA8	At1g54410	dehydrin		OsLEA26	LOC_Os11g26750	Dehydrin
AcLEA23	Aco012927	LEA_1		AtLEA10	At1g76180	dehydrin		OsLEA27	LOC_Os11g26760	Dehydrin
AcLEA33	Aco018517	LEA_1		AtLEA14	At2g21490	dehydrin		OsLEA28	LOC_Os11g26780	Dehydrin
AcLEA10	Aco007670	LEA_2		AtLEA33	At3g50970	dehydrin		OsLEA29	LOC_Os11g26790	Dehydrin
AcLEA11	Aco007828	LEA_2		AtLEA34	At3g50980	dehydrin		OsLEA1	LOC_Os04g49980	LEA_1
AcLEA12	Aco009068	LEA_2		AtLEA44	At4g38410	dehydrin		OsLEA2	LOC_Os06g02040	LEA_1
AcLEA15	Aco010638	LEA_2		AtLEA45	At4g39130	dehydrin		OsLEA3	LOC_Os06g21910	LEA_1
AcLEA17	Aco011172	LEA_2		AtLEA51	At5g66400	dehydrin		OsLEA4	LOC_Os08g23870	LEA_1
AcLEA19	Aco012009	LEA_2		AtLEA6	At1g32560	LEA_1		OsLEA5	LOC_Os01g12580	LEA_2
AcLEA20	Aco012160	LEA_2		AtLEA18	At2g35300	LEA_1		OsLEA6	LOC_Os01g43530	LEA_2
AcLEA21	Aco012577	LEA_2		AtLEA46	At5g06760	LEA_1		OsLEA7a	LOC_Os03g62620	LEA_2
AcLEA22	Aco012641	LEA_2		AtLEA1	At1g01470	LEA_2		OsLEA7b	LOC_Os03g62620	LEA_2
AcLEA25	Aco014875	LEA_2		AtLEA26	At2g44060	LEA_2		OsLEA7c	LOC_Os03g62620	LEA_2
AcLEA29	Aco016764	LEA_2		AtLEA27	At2g46140	LEA_2		OsLEA8a	LOC_Os05g50710	LEA_2
AcLEA3	Aco002055	LEA_2		AtLEA2	At1g02820	LEA_3		OsLEA8b	LOC_Os05g50710	LEA_2
AcLEA30	Aco018009	LEA_2		AtLEA37	At3g53770	LEA_3		OsLEA9	LOC_Os01g21250	LEA_3
AcLEA31	Aco018271	LEA_2		AtLEA38	At4g02380	LEA_3		OsLEA10	LOC_Os02g35650	LEA_3
AcLEA32	Aco018452	LEA_2		AtLEA41	At4g15910	LEA_3		OsLEA11	LOC_Os03g28260	LEA_3
AcLEA35	Aco022074	LEA_2		AtLEA7	At1g52690	LEA_4		OsLEA12	LOC_Os05g29930	LEA_3
AcLEA36	Aco023654	LEA_2		AtLEA9	At1g72100	LEA_4		OsLEA13	LOC_Os08g34990	LEA_3
AcLEA37	Aco024760	LEA_2		AtLEA11	At2g03740	LEA_4		OsLEA14a	LOC_Os01g50910	LEA_4
AcLEA5	Aco004401	LEA_2		AtLEA12	At2g03850	LEA_4		OsLEA14b	LOC_Os01g50910	LEA_4
AcLEA6	Aco004406	LEA_2		AtLEA13	At2g18340	LEA_4		OsLEA15	LOC_Os02g15250	LEA_4
AcLEA7	Aco004773	LEA_2		AtLEA19	At2g36640	LEA_4		OsLEA16	LOC_Os03g07180	LEA_4
AcLEA8	Aco005561	LEA_2		AtLEA23	At2g42530	LEA_4		OsLEA17	LOC_Os03g20680	LEA_4
AcLEA9	Aco006056	LEA_2		AtLEA24	At2g42540	LEA_4		OsLEA18	LOC_Os04g52110	LEA_4
AcLEA16	Aco011067	LEA_5		AtLEA25	At2g42560	LEA_4		OsLEA19a	LOC_Os05g46480	LEA_4
AcLEA2	Aco001571	LEA_5		AtLEA28	At3g02480	LEA_4		OsLEA19b	LOC_Os05g46480	LEA_4
AcLEA1	Aco000482	LEA_6		AtLEA29	At3g15670	LEA_4		OsLEA20	LOC_Os01g06630	LEA_5
AcLEA24	Aco014120	LEA_6		AtLEA30	At3g17520	LEA_4		OsLEA21	LOC_Os05g28210	LEA_5
AcLEA4	Aco004274	SMP		AtLEA36	At3g53040	LEA_4		OsLEA30	LOC_Os03g06360	SMP
AcLEA13	Aco009705	SMP		AtLEA39	At4g13230	LEA_4		OsLEA31	LOC_Os03g53610	SMP
AcLEA14	Aco009707	SMP		AtLEA40	At4g13560	LEA_4		OsLEA32	LOC_Os03g53620	SMP
				AtLEA42	At4g21020	LEA_4		OsLEA33	LOC_Os06g23350	SMP
				AtLEA43	At4g36600	LEA_4		OsLEA34	LOC_Os09g28860	SMP
				AtLEA48	At5g44310	LEA_4
				AtLEA20	At2g40170	LEA_5
				AtLEA35	At3g51810	LEA_5
				AtLEA15	At2g23110	PvLEA18
				AtLEA16	At2g23120	PvLEA18
				AtLEA17	At2g33690	PvLEA18
				AtLEA3	At1g03120	SMP
				AtLEA31	At3g22490	SMP
				AtLEA32	At3g22500	SMP
				AtLEA47	At5g27980	SMP
				AtLEA49	At5g53260	SMP
				AtLEA50	At5g53270	SMP
