# Supplementary material for: Genome-Wide Analysis of the LEA Gene Family in Pineapple (Ananas comosus L.) Reveals Its Potential Roles in Cold Stress Response and Reproductive Development
Source: Biology (Basel). 2025 Nov 24;14(12):1655. doi: 10.3390/biology14121655 (PMC12729617; doi:10.3390/biology14121655)
Supplement: Supplementary file 1 [file biology-14-01655-s001.zip › Table S3. Prediction Information and Homologous Modeling Evaluation of Pineapple LEA Protein Secondary Structure.xlsx]

## Sheet: Table S3
Table S3. Prediction Information and Homologous Modeling Evaluation of Pineapple LEA Protein Secondary Structure.
Protein	Clade	Alpha helix (%)	Extended strand (%)	Random coil (%)	GMQE
AcLEA18	Dehydrin	43.89	0	56.11	0.5
AcLEA26	Dehydrin	12.65	0.59	86.76	0.41
AcLEA27	Dehydrin	24.72	0	75.28	0.57
AcLEA28	Dehydrin	13.5	0	86.5	0.54
AcLEA34	Dehydrin	23.08	7.69	69.23	0.24
AcLEA23	LEA_1	66.97	1.83	31.19	0.54
AcLEA33	LEA_1	49.26	0	50.74	0.48
AcLEA3	LEA_2	13.02	30.7	56.28	0.88
AcLEA5	LEA_2	23.03	32.73	44.24	0.66
AcLEA6	LEA_2	18.34	27.51	54.15	0.75
AcLEA7	LEA_2	22.16	26.59	51.25	0.72
AcLEA8	LEA_2	15.25	26.27	58.47	0.77
AcLEA9	LEA_2	22.37	30.92	46.71	0.77
AcLEA10	LEA_2	12.64	27.59	59.77	0.78
AcLEA11	LEA_2	12.12	31.31	56.57	0.86
AcLEA12	LEA_2	21.95	31.1	46.95	0.8
AcLEA15	LEA_2	13.73	26.67	59.61	0.75
AcLEA17	LEA_2	21.53	31.1	47.37	0.82
AcLEA19	LEA_2	16.59	33.17	50.24	0.9
AcLEA20	LEA_2	25.75	30.04	44.21	0.57
AcLEA21	LEA_2	18.1	30.95	50.95	0.81
AcLEA22	LEA_2	9.8	23.31	66.89	0.64
AcLEA25	LEA_2	17.09	28.21	54.7	0.84
AcLEA29	LEA_2	18.02	25.71	56.28	0.42
AcLEA30	LEA_2	18.94	28.88	52.17	0.8
AcLEA31	LEA_2	14.41	28.83	56.76	0.87
AcLEA32	LEA_2	16.95	24.15	58.9	0.79
AcLEA35	LEA_2	17.76	30.84	51.4	0.83
AcLEA36	LEA_2	12.4	32.23	55.37	0.81
AcLEA37	LEA_2	14	27.2	58.8	0.76
AcLEA2	LEA_5	30.3	2.27	67.42	0.92
AcLEA16	LEA_5	37.23	6.38	56.38	0.93
AcLEA1	LEA_6	24.72	0	75.28	0.68
AcLEA24	LEA_6	28.89	0	71.11	0.64
AcLEA4	SMP	45.83	9.52	44.64	0.2
AcLEA13	SMP	36.78	7.6	55.62	0.6
AcLEA14	SMP	47.83	2.61	49.57	0.57
