# Supplementary material for: Genome-Wide Analysis of the LEA Gene Family in Pineapple (Ananas comosus L.) Reveals Its Potential Roles in Cold Stress Response and Reproductive Development
Source: Biology (Basel). 2025 Nov 24;14(12):1655. doi: 10.3390/biology14121655 (PMC12729617; doi:10.3390/biology14121655)
Supplement: Supplementary file 1 [file biology-14-01655-s001.zip › Table S4. Prediction of cis regulatory elements in the promoter region of pineapple LEA gene.xlsx]

## Sheet: Table S4
Table S4. Prediction of cis regulatory elements in the promoter region of pineapple LEA gene.
Gene Name	Element Name	Element sequence	start	length	strand	species	Function Description
AcLEA18	Myb-binding site	CAACAG	58	6	-	Nicotiana tabacum
AcLEA18	TATA-box	TATA	265	4	+	Arabidopsis thaliana	core promoter element around -30 of transcription start
AcLEA18	TATA-box	TATAAAA	333	7	-	Pisum sativum	core promoter element around -30 of transcription start
AcLEA18	TATA-box	TATAAA	334	6	-	Helianthus annuus	core promoter element around -30 of transcription start
AcLEA18	TATA-box	TATAA	335	5	-	Arabidopsis thaliana	core promoter element around -30 of transcription start
AcLEA18	TATA-box	TATA	336	4	+	Arabidopsis thaliana	core promoter element around -30 of transcription start
AcLEA18	TATA-box	TATAAAA	480	7	-	Pisum sativum	core promoter element around -30 of transcription start
AcLEA18	TATA-box	TATAAA	481	6	-	Helianthus annuus	core promoter element around -30 of transcription start
AcLEA18	TATA-box	TATAA	482	5	-	Arabidopsis thaliana	core promoter element around -30 of transcription start
AcLEA18	TATA-box	TATA	483	4	+	Arabidopsis thaliana	core promoter element around -30 of transcription start
AcLEA18	TATA-box	TATACA	814	6	-	Helianthus annuus	core promoter element around -30 of transcription start
AcLEA18	TATA-box	TATA	816	4	+	Arabidopsis thaliana	core promoter element around -30 of transcription start
AcLEA18	TATA-box	TATA	834	4	+	Arabidopsis thaliana	core promoter element around -30 of transcription start
AcLEA18	TATA-box	TATAA	1166	5	-	Arabidopsis thaliana	core promoter element around -30 of transcription start
AcLEA18	TATA-box	TATA	1167	4	-	Arabidopsis thaliana	core promoter element around -30 of transcription start
AcLEA18	TATA-box	TATAAGAA	1543	8	-	Zea mays	core promoter element around -30 of transcription start
AcLEA18	TATA-box	TATAA	1546	5	-	Arabidopsis thaliana	core promoter element around -30 of transcription start
AcLEA18	TATA-box	TATA	1547	4	-	Arabidopsis thaliana	core promoter element around -30 of transcription start
AcLEA18	TATA-box	TACATAAA	1669	8	+	Oryza sativa	core promoter element around -30 of transcription start
AcLEA18	TATA-box	TATACA	1960	6	-	Helianthus annuus	core promoter element around -30 of transcription start
AcLEA18	TATA-box	TATA	1962	4	-	Arabidopsis thaliana	core promoter element around -30 of transcription start
AcLEA18	AE-box	AGAAACTT	1985	8	-	Arabidopsis thaliana	part of a module for light response
AcLEA18	P-box	CCTTTTG	679	7	-	Oryza sativa	gibberellin-responsive element
AcLEA18	P-box	CCTTTTG	1000	7	+	Oryza sativa	gibberellin-responsive element
AcLEA18	P-box	CCTTTTG	1681	7	-	Oryza sativa	gibberellin-responsive element
AcLEA18	MYC	CAATTG	245	6	+	Arabidopsis thaliana
AcLEA18	MYC	CATTTG	429	6	+	Arabidopsis thaliana
AcLEA18	MYC	CATGTG	929	6	+	Arabidopsis thaliana
AcLEA18	MYC	CAATTG	1228	6	-	Arabidopsis thaliana
AcLEA18	as-1	TGACG	1005	5	+	Arabidopsis thaliana
AcLEA18	WUN-motif	AAATTACTA	1628	9	-	Nicotiana glutinosa
AcLEA18	WUN-motif	AAATTACT	1629	8	-	Nicotiana glutinosa
AcLEA18	Myb	CAACTG	697	6	+	Arabidopsis thaliana
AcLEA18	O2-site	GATGACATGG	181	9	+	Zea mays	cis-acting regulatory element involved in zein metabolism regulation
AcLEA18	CGTCA-motif	CGTCA	1005	5	-	Hordeum vulgare	cis-acting regulatory element involved in the MeJA-responsiveness
AcLEA18	Unnamed__4	CTCC	48	4	-	Petroselinum hortense
AcLEA18	Unnamed__4	CTCC	170	4	-	Petroselinum hortense
AcLEA18	Unnamed__4	CTCC	236	4	-	Petroselinum hortense
AcLEA18	Unnamed__4	CTCC	591	4	-	Petroselinum hortense
AcLEA18	Unnamed__4	CTCC	778	4	-	Petroselinum hortense
AcLEA18	Unnamed__4	CTCC	840	4	-	Petroselinum hortense
AcLEA18	Unnamed__4	CTCC	951	4	-	Petroselinum hortense
AcLEA18	Unnamed__4	CTCC	1153	4	-	Petroselinum hortense
AcLEA18	Unnamed__4	CTCC	1174	4	-	Petroselinum hortense
AcLEA18	Unnamed__4	CTCC	1575	4	+	Petroselinum hortense
AcLEA18	Unnamed__4	CTCC	1864	4	+	Petroselinum hortense
AcLEA18	Unnamed__4	CTCC	1934	4	+	Petroselinum hortense
AcLEA18	Unnamed__1	CGTGG	1846	5	+	Zea mays
AcLEA18	Unnamed__1	CGTGG	1866	5	-	Zea mays
AcLEA18	Unnamed__1	CGTGG	1873	5	-	Zea mays
AcLEA18	Unnamed__1	CGTGG	1876	5	+	Zea mays
AcLEA18	Unnamed__1	CGTGG	1885	5	-	Zea mays
AcLEA18	TCT-motif	TCTTAC	315	6	+	Arabidopsis thaliana	part of a light responsive element
AcLEA18	TCT-motif	TCTTAC	1687	6	-	Arabidopsis thaliana	part of a light responsive element
AcLEA18	G-box	GCCACGTGGA	1842	9	+	Arabidopsis thaliana	cis-acting regulatory element involved in light responsiveness
AcLEA18	G-box	GCCACGTGGA	1872	9	+	Arabidopsis thaliana	cis-acting regulatory element involved in light responsiveness
AcLEA18	G-box	CACGTG	1874	6	-	Arabidopsis thaliana	cis-acting regulatory element involved in light responsiveness
AcLEA18	I-box	AAGATAAGGCT	1774	10	-	Gossypium hirsutum	part of a light responsive element
AcLEA18	I-box	AGATAAGG	1776	8	-	Triticum aestivum	part of a light responsive element
AcLEA18	CARE	CAACTCCC	1152	8	-	Oryza sativa
AcLEA18	TATA	TATAAAAT	332	8	-	Arabidopsis thaliana
AcLEA18	TATA	TATAAAAT	479	8	-	Arabidopsis thaliana
AcLEA18	ATCT-motif	AATCTAATCC	349	9	-	Pisum sativum	part of a conserved DNA module involved in light responsiveness
AcLEA18	MYB	CAACAG	58	6	-	Arabidopsis thaliana
AcLEA18	MYB	TAACCA	1624	6	-	Arabidopsis thaliana
AcLEA18		motif_sequence	20	4	+	organism	short_function
AcLEA18		motif_sequence	74	4	+	organism	short_function
AcLEA18		motif_sequence	399	4	-	organism	short_function
AcLEA18		motif_sequence	591	4	-	organism	short_function
AcLEA18		motif_sequence	607	4	-	organism	short_function
AcLEA18		motif_sequence	754	4	-	organism	short_function
AcLEA18		motif_sequence	784	4	-	organism	short_function
AcLEA18		motif_sequence	862	4	-	organism	short_function
AcLEA18		motif_sequence	930	4	+	organism	short_function
AcLEA18		motif_sequence	983	4	-	organism	short_function
AcLEA18		motif_sequence	1012	4	-	organism	short_function
AcLEA18		motif_sequence	1104	4	-	organism	short_function
AcLEA18		motif_sequence	1363	4	+	organism	short_function
AcLEA18		motif_sequence	1365	4	-	organism	short_function
AcLEA18		motif_sequence	1501	4	-	organism	short_function
AcLEA18		motif_sequence	1540	4	+	organism	short_function
AcLEA18		motif_sequence	1553	4	-	organism	short_function
AcLEA18		motif_sequence	1750	4	-	organism	short_function
AcLEA18		motif_sequence	1862	4	+	organism	short_function
AcLEA18		motif_sequence	1879	4	-	organism	short_function
AcLEA18		motif_sequence	1900	4	-	organism	short_function
AcLEA18		motif_sequence	1932	4	+	organism	short_function
AcLEA18	CAAT-box	TGCCAAC	60	7	-	Petunia hybrida	common cis-acting element in promoter and enhancer regions
AcLEA18	CAAT-box	CCAAT	187	5	-	Arabidopsis thaliana	common cis-acting element in promoter and enhancer regions
AcLEA18	CAAT-box	CAAT	212	4	+	Nicotiana glutinosa
AcLEA18	CAAT-box	CAAT	245	4	+	Nicotiana glutinosa
AcLEA18	CAAT-box	CCAAT	247	5	-	Arabidopsis thaliana	common cis-acting element in promoter and enhancer regions
AcLEA18	CAAT-box	CAAT	274	4	-	Nicotiana glutinosa
AcLEA18	CAAT-box	CAAT	287	4	-	Nicotiana glutinosa
AcLEA18	CAAT-box	CAAT	295	4	+	Nicotiana glutinosa
AcLEA18	CAAT-box	CAAT	320	4	+	Nicotiana glutinosa
AcLEA18	CAAT-box	CAAAT	430	5	-	Pisum sativum	common cis-acting element in promoter and enhancer regions
AcLEA18	CAAT-box	CAAT	771	4	+	Nicotiana glutinosa
AcLEA18	CAAT-box	CCAAT	775	5	-	Arabidopsis thaliana	common cis-acting element in promoter and enhancer regions
AcLEA18	CAAT-box	CCAAT	788	5	-	Arabidopsis thaliana	common cis-acting element in promoter and enhancer regions
AcLEA18	CAAT-box	CAAAT	819	5	-	Pisum sativum	common cis-acting element in promoter and enhancer regions
AcLEA18	CAAT-box	CCAAT	837	5	-	Arabidopsis thaliana	common cis-acting element in promoter and enhancer regions
AcLEA18	CAAT-box	CAAAT	882	5	-	Pisum sativum	common cis-acting element in promoter and enhancer regions
AcLEA18	CAAT-box	CAAT	935	4	+	Nicotiana glutinosa
AcLEA18	CAAT-box	CAAT	1057	4	-	Nicotiana glutinosa
AcLEA18	CAAT-box	CAAAT	1170	5	-	Pisum sativum	common cis-acting element in promoter and enhancer regions
AcLEA18	CAAT-box	CAAT	1220	4	+	Nicotiana glutinosa
AcLEA18	CAAT-box	CAAT	1224	4	+	Nicotiana glutinosa
AcLEA18	CAAT-box	CAAT	1228	4	+	Nicotiana glutinosa
AcLEA18	CAAT-box	CAAT	1230	4	-	Nicotiana glutinosa
AcLEA18	CAAT-box	CCAAT	1276	5	-	Arabidopsis thaliana	common cis-acting element in promoter and enhancer regions
AcLEA18	CAAT-box	CCAAT	1321	5	+	Arabidopsis thaliana	common cis-acting element in promoter and enhancer regions
AcLEA18	CAAT-box	CAAT	1322	4	+	Nicotiana glutinosa
AcLEA18	CAAT-box	CAAT	1334	4	-	Nicotiana glutinosa
AcLEA18	CAAT-box	CAAT	1387	4	-	Nicotiana glutinosa
AcLEA18	CAAT-box	CCAAT	1508	5	-	Arabidopsis thaliana	common cis-acting element in promoter and enhancer regions
AcLEA18	CAAT-box	CCAAT	1607	5	-	Arabidopsis thaliana	common cis-acting element in promoter and enhancer regions
AcLEA18	CAAT-box	CCAAT	1692	5	-	Arabidopsis thaliana	common cis-acting element in promoter and enhancer regions
AcLEA18	CAAT-box	CAAAT	1711	5	-	Pisum sativum	common cis-acting element in promoter and enhancer regions
AcLEA18	Box III	atCATTTTCACt	1522	11	+	Pisum sativum	protein binding site
AcLEA18	MBS	CAACTG	697	6	+	Arabidopsis thaliana	MYB binding site involved in drought-inducibility
AcLEA18	A-box	CCGTCC	1147	6	-	Petroselinum crispum	cis-acting regulatory element
AcLEA18	A-box	CCGTCC	1746	6	-	Petroselinum crispum	cis-acting regulatory element
AcLEA18	MYB-like sequence	TAACCA	1624	6	-	Arabidopsis thaliana
AcLEA18	ERE	ATTTTAAA	574	8	-	Nicotiana glutinos
AcLEA18	DRE1	ACCGAGA	1736	7	+	Zea mays
AcLEA18	ARE	AAACCA	533	6	-	Zea mays	cis-acting regulatory element essential for the anaerobic induction
AcLEA18	ARE	AAACCA	1210	6	-	Zea mays	cis-acting regulatory element essential for the anaerobic induction
AcLEA18	ABRE2	CCACGTGG	1873	8	-	Zea mays
AcLEA18	G-Box	CACGTG	1874	6	-	Pisum sativum	cis-acting regulatory element involved in light responsiveness
AcLEA18	CAT-box	GCCACT	904	6	+	Arabidopsis thaliana	cis-acting regulatory element related to meristem expression
AcLEA18	ABRE	GCCGCGTGGC	1842	9	+	Oryza sativa	cis-acting element involved in the abscisic acid responsiveness
AcLEA18	ABRE	CACGTG	1874	6	-	Arabidopsis thaliana	cis-acting element involved in the abscisic acid responsiveness
AcLEA18	ABRE	ACGTG	1875	5	+	Arabidopsis thaliana	cis-acting element involved in the abscisic acid responsiveness
AcLEA18	TGACG-motif	TGACG	1005	5	+	Hordeum vulgare	cis-acting regulatory element involved in the MeJA-responsiveness
AcLEA18	CCGTCC motif	CCGTCC	1147	6	-	Nicotiana tabacum
AcLEA18	CCGTCC motif	CCGTCC	1746	6	-	Nicotiana tabacum
AcLEA18	GATA-motif	GATAGGG	402	7	+	Pisum sativum	part of a light responsive element
AcLEA18	GATA-motif	AAGATAAGATT	1684	10	+	Arabidopsis thaliana	part of a light responsive element
AcLEA18	GATA-motif	AAGATAAGATT	1774	10	-	Arabidopsis thaliana	part of a light responsive element
AcLEA18	GATA-motif	AAGGATAAGG	1776	9	-	Solanum tuberosum	part of a light responsive element
AcLEA18	CCGTCC-box	CCGTCC	1147	6	-	Petroselinum hortense
AcLEA18	CCGTCC-box	CCGTCC	1746	6	-	Petroselinum hortense
AcLEA26	TATC-box	TATCCCA	273	7	+	Oryza sativa	cis-acting element involved in gibberellin-responsiveness
AcLEA26	ABRE	ACGTG	1579	5	-	Arabidopsis thaliana	cis-acting element involved in the abscisic acid responsiveness
AcLEA26	ABRE	ACGTG	1589	5	+	Arabidopsis thaliana	cis-acting element involved in the abscisic acid responsiveness
AcLEA26	ABRE	ACGTG	1605	5	-	Arabidopsis thaliana	cis-acting element involved in the abscisic acid responsiveness
AcLEA26	ABRE	CGCACGTGTC	1611	9	+	Hordeum vulgare	cis-acting element involved in the abscisic acid responsiveness
AcLEA26	ABRE	CACGTG	1613	6	-	Arabidopsis thaliana	cis-acting element involved in the abscisic acid responsiveness
AcLEA26	ABRE	ACGTG	1614	5	+	Arabidopsis thaliana	cis-acting element involved in the abscisic acid responsiveness
AcLEA26	ABRE	ACGTG	1620	5	-	Arabidopsis thaliana	cis-acting element involved in the abscisic acid responsiveness
AcLEA26	ABRE	CGCACGTGTC	1721	9	+	Hordeum vulgare	cis-acting element involved in the abscisic acid responsiveness
AcLEA26	ABRE	CACGTG	1723	6	-	Arabidopsis thaliana	cis-acting element involved in the abscisic acid responsiveness
AcLEA26	ABRE	ACGTG	1724	5	+	Arabidopsis thaliana	cis-acting element involved in the abscisic acid responsiveness
AcLEA26	ABRE	CGCACGTGTC	1765	10	+	Hordeum vulgare	cis-acting element involved in the abscisic acid responsiveness
AcLEA26	ABRE	CACGTG	1767	6	-	Arabidopsis thaliana	cis-acting element involved in the abscisic acid responsiveness
AcLEA26	ABRE	ACGTG	1768	5	+	Arabidopsis thaliana	cis-acting element involved in the abscisic acid responsiveness
AcLEA26	CCGTCC motif	CCGTCC	579	6	+	Nicotiana tabacum
AcLEA26	TGACG-motif	TGACG	10	5	+	Hordeum vulgare	cis-acting regulatory element involved in the MeJA-responsiveness
AcLEA26	TGACG-motif	TGACG	1179	5	+	Hordeum vulgare	cis-acting regulatory element involved in the MeJA-responsiveness
AcLEA26	GATA-motif	AAGATAAGATT	807	10	+	Arabidopsis thaliana	part of a light responsive element
AcLEA26	GATA-motif	GATAGGA	948	7	+	Arabidopsis thaliana	part of a light responsive element
AcLEA26	Sp1	GGGCGG	989	6	-	Oryza sativa	light responsive element
AcLEA26	CCGTCC-box	CCGTCC	579	6	+	Petroselinum hortense
AcLEA26	Unnamed__6	taTAAATATct	913	10	+	Zea mays
AcLEA26	MRE	AACCTAA	1417	7	+	Petroselinum crispum	MYB binding site involved in light responsiveness
AcLEA26	MRE	AACCTAA	1481	7	+	Petroselinum crispum	MYB binding site involved in light responsiveness
AcLEA26	CAAT-box	CAAAT	23	5	+	Pisum sativum	common cis-acting element in promoter and enhancer regions
AcLEA26	CAAT-box	CAAT	153	4	-	Nicotiana glutinosa
AcLEA26	CAAT-box	CAAT	179	4	+	Nicotiana glutinosa
AcLEA26	CAAT-box	CAAT	258	4	-	Nicotiana glutinosa
AcLEA26	CAAT-box	CCAAT	281	5	+	Arabidopsis thaliana	common cis-acting element in promoter and enhancer regions
AcLEA26	CAAT-box	CAAT	282	4	+	Nicotiana glutinosa
AcLEA26	CAAT-box	CAAAT	450	5	+	Pisum sativum	common cis-acting element in promoter and enhancer regions
AcLEA26	CAAT-box	CAAT	453	4	-	Nicotiana glutinosa
AcLEA26	CAAT-box	CAAT	491	4	+	Nicotiana glutinosa
AcLEA26	CAAT-box	CAAT	539	4	-	Nicotiana glutinosa
AcLEA26	CAAT-box	CAAT	551	4	+	Nicotiana glutinosa
AcLEA26	CAAT-box	CAAT	618	4	-	Nicotiana glutinosa
AcLEA26	CAAT-box	CAAAT	758	5	+	Pisum sativum	common cis-acting element in promoter and enhancer regions
AcLEA26	CAAT-box	CAAT	764	4	+	Nicotiana glutinosa
AcLEA26	CAAT-box	CAAT	850	4	+	Nicotiana glutinosa
AcLEA26	CAAT-box	CAAT	907	4	-	Nicotiana glutinosa
AcLEA26	CAAT-box	CAAT	932	4	-	Nicotiana glutinosa
AcLEA26	CAAT-box	CAAT	943	4	-	Nicotiana glutinosa
AcLEA26	CAAT-box	CAAT	985	4	-	Nicotiana glutinosa
AcLEA26	CAAT-box	CCAAT	993	5	+	Arabidopsis thaliana	common cis-acting element in promoter and enhancer regions
AcLEA26	CAAT-box	CAAT	994	4	+	Nicotiana glutinosa
AcLEA26	CAAT-box	CAAAT	1051	5	-	Pisum sativum	common cis-acting element in promoter and enhancer regions
AcLEA26	CAAT-box	CAAT	1062	4	+	Nicotiana glutinosa
AcLEA26	CAAT-box	CAAT	1166	4	-	Nicotiana glutinosa
AcLEA26	CAAT-box	CAAT	1225	4	-	Nicotiana glutinosa
AcLEA26	CAAT-box	CAAAT	1246	5	+	Pisum sativum	common cis-acting element in promoter and enhancer regions
AcLEA26	CAAT-box	CAAT	1306	4	+	Nicotiana glutinosa
AcLEA26	CAAT-box	CAAAT	1544	5	-	Pisum sativum	common cis-acting element in promoter and enhancer regions
AcLEA26	CAAT-box	CCAAT	1913	5	-	Arabidopsis thaliana	common cis-acting element in promoter and enhancer regions
AcLEA26	MBS	CAACTG	128	6	-	Arabidopsis thaliana	MYB binding site involved in drought-inducibility
AcLEA26	A-box	CCGTCC	579	6	+	Petroselinum crispum	cis-acting regulatory element
AcLEA26	ERE	ATTTTAAA	1120	8	+	Nicotiana glutinos
AcLEA26	ERE	ATTTTAAA	1130	8	-	Nicotiana glutinos		8.5	+	Phaseolus vulgaris
AcLEA26	DRE1	ACCGAGA	572	7	+	Zea mays
AcLEA26	GCN4_motif	TGAGTCA	327	7	+	Oryza sativa	cis-regulatory element involved in endosperm expression
AcLEA26	STRE	AGGGG	1745	5	-	Arabidopsis thaliana
AcLEA26	STRE	AGGGG	1750	5	-	Arabidopsis thaliana
AcLEA26	STRE	AGGGG	1797	5	-	Arabidopsis thaliana
AcLEA26	ARE	AAACCA	197	6	+	Zea mays	cis-acting regulatory element essential for the anaerobic induction
AcLEA26	ARE	AAACCA	1321	6	-	Zea mays	cis-acting regulatory element essential for the anaerobic induction
AcLEA26	ACE	GACACGTATG	1611	9	-	Petroselinum crispum	cis-acting element involved in light responsiveness
AcLEA26	ACE	GACACGTATG	1721	9	-	Petroselinum crispum	cis-acting element involved in light responsiveness
AcLEA26	ACE	GCGACGTACC	1821	9	-	Petroselinum crispum	cis-acting element involved in light responsiveness
AcLEA26	G-Box	CACGTT	1579	6	+	Pisum sativum	cis-acting regulatory element involved in light responsiveness
AcLEA26	G-Box	CACGTG	1613	6	-	Pisum sativum	cis-acting regulatory element involved in light responsiveness
AcLEA26	G-Box	CACGTG	1723	6	-	Pisum sativum	cis-acting regulatory element involved in light responsiveness
AcLEA26	G-Box	CACGTG	1767	6	-	Pisum sativum	cis-acting regulatory element involved in light responsiveness
AcLEA26	AT~TATA-box	TATATAAA	747	8	-	Arabidopsis thaliana
AcLEA26	AT~TATA-box	TATATA	749	6	+	Arabidopsis thaliana
AcLEA26	AT~TATA-box	TATATA	894	6	+	Arabidopsis thaliana
AcLEA26	AT~TATA-box	TATATAAA	1446	8	-	Arabidopsis thaliana
AcLEA26	AT~TATA-box	TATATA	1448	6	-	Arabidopsis thaliana
AcLEA26	AT~TATA-box	TATATA	1450	6	-	Arabidopsis thaliana
AcLEA26	AT~TATA-box	TATATA	1508	6	-	Arabidopsis thaliana
AcLEA26	AT~TATA-box	TATATA	1801	6	-	Arabidopsis thaliana
AcLEA26	CAT-box	GCCACT	1810	6	+	Arabidopsis thaliana	cis-acting regulatory element related to meristem expression
AcLEA26	Myb	CAACTG	128	6	-	Arabidopsis thaliana
AcLEA26	MYB recognition site	CCGTTG	80	6	+	Arabidopsis thaliana
AcLEA26	O2-site	GATGATGTGG	496	9	-	Zea mays	cis-acting regulatory element involved in zein metabolism regulation
AcLEA26	CGTCA-motif	CGTCA	10	5	-	Hordeum vulgare	cis-acting regulatory element involved in the MeJA-responsiveness
AcLEA26	CGTCA-motif	CGTCA	1179	5	-	Hordeum vulgare	cis-acting regulatory element involved in the MeJA-responsiveness
AcLEA26	CCAAT-box	CAACGG	80	6	-	Hordeum vulgare	MYBHv1 binding site
AcLEA26	Unnamed__4	CTCC	68	4	+	Petroselinum hortense
AcLEA26	Unnamed__4	CTCC	692	4	+	Petroselinum hortense
AcLEA26	Unnamed__4	CTCC	952	4	-	Petroselinum hortense
AcLEA26	Unnamed__4	CTCC	1034	4	+	Petroselinum hortense
AcLEA26	Unnamed__4	CTCC	1213	4	-	Petroselinum hortense
AcLEA26	Unnamed__4	CTCC	1743	4	+	Petroselinum hortense
AcLEA26	Unnamed__4	CTCC	1748	4	+	Petroselinum hortense
AcLEA26	Unnamed__4	CTCC	1753	4	+	Petroselinum hortense
AcLEA26	Unnamed__4	CTCC	1780	4	+	Petroselinum hortense
AcLEA26	Unnamed__4	CTCC	1783	4	+	Petroselinum hortense
AcLEA26	Unnamed__4	CTCC	1876	4	-	Petroselinum hortense
AcLEA26	Box 4	ATTAAT	414	6	+	Petroselinum crispum	part of a conserved DNA module involved in light responsiveness
AcLEA26	Box 4	ATTAAT	717	6	+	Petroselinum crispum	part of a conserved DNA module involved in light responsiveness
AcLEA26	Box 4	ATTAAT	824	6	+	Petroselinum crispum	part of a conserved DNA module involved in light responsiveness
AcLEA26	Box 4	ATTAAT	928	6	+	Petroselinum crispum	part of a conserved DNA module involved in light responsiveness
AcLEA26	Unnamed__1	CGTGG	1590	5	+	Zea mays
AcLEA26	Unnamed__1	CGTGG	1604	5	-	Zea mays
AcLEA26	TCT-motif	TCTTAC	117	6	+	Arabidopsis thaliana	part of a light responsive element
AcLEA26	G-box	CACGTC	1588	6	-	Zea mays	cis-acting regulatory element involved in light responsiveness
AcLEA26	G-box	CACGTC	1605	6	+	Zea mays	cis-acting regulatory element involved in light responsiveness
AcLEA26	G-box	ACACGTGT	1612	8	-	Brassica napus	cis-acting regulatory element involved in light responsiveness
AcLEA26	G-box	CACGTG	1613	6	-	Arabidopsis thaliana	cis-acting regulatory element involved in light responsiveness
AcLEA26	G-box	CACGTC	1620	6	+	Zea mays	cis-acting regulatory element involved in light responsiveness
AcLEA26	G-box	ACACGTGT	1722	8	-	Brassica napus	cis-acting regulatory element involved in light responsiveness
AcLEA26	G-box	CACGTG	1723	6	-	Arabidopsis thaliana	cis-acting regulatory element involved in light responsiveness
AcLEA26	G-box	CACGTG	1767	6	-	Arabidopsis thaliana	cis-acting regulatory element involved in light responsiveness
AcLEA26	GT1-motif	GGTTAA	868	6	-	Arabidopsis thaliana	light responsive element
AcLEA26	WRE3	CCACCT	62	6	-	Pisum sativum
AcLEA26	WRE3	CCACCT	1776	6	+	Pisum sativum
AcLEA26	GC-motif	CGCCGCGCA	1730	9	+	Oryza sativa	?
AcLEA26	GC-motif	CCCCCG	1789	6	+	Zea mays	enhancer-like element involved in anoxic specific inducibility
AcLEA26	TGA-element	AACGAC	1207	6	-	Brassica oleracea	auxin-responsive element
AcLEA26		motif_sequence	381	4	+	organism	short_function
AcLEA26		motif_sequence	396	4	-	organism	short_function
AcLEA26		motif_sequence	503	4	+	organism	short_function
AcLEA26		motif_sequence	704	4	+	organism	short_function
AcLEA26		motif_sequence	935	4	-	organism	short_function
AcLEA26		motif_sequence	952	4	-	organism	short_function
AcLEA26		motif_sequence	1074	4	+	organism	short_function
AcLEA26		motif_sequence	1213	4	-	organism	short_function
AcLEA26		motif_sequence	1654	4	-	organism	short_function
AcLEA26		motif_sequence	1876	4	-	organism	short_function
AcLEA26		motif_sequence	1888	4	-	organism	short_function
AcLEA26		motif_sequence	1976	4	-	organism	short_function
AcLEA26	box S	AGCCACC	63	7	-	Arabidopsis thaliana
AcLEA26	box S	AGCCACC	1866	7	+	Arabidopsis thaliana
AcLEA26	TATA-box	TATA	3	4	+	Arabidopsis thaliana	core promoter element around -30 of transcription start
AcLEA26	TATA-box	ATATAA	252	6	+	Brassica oleracea	core promoter element around -30 of transcription start
AcLEA26	TATA-box	TATA	253	4	+	Arabidopsis thaliana	core promoter element around -30 of transcription start
AcLEA26	TATA-box	ATTATA	643	6	+	Brassica napus	core promoter element around -30 of transcription start
AcLEA26	TATA-box	TATAA	644	5	-	Arabidopsis thaliana	core promoter element around -30 of transcription start
AcLEA26	TATA-box	TATA	645	4	+	Arabidopsis thaliana	core promoter element around -30 of transcription start
AcLEA26	TATA-box	TATAAAT	669	7	-	Brassica juncea	core promoter element around -30 of transcription start
AcLEA26	TATA-box	TATAAA	670	6	-	Helianthus annuus	core promoter element around -30 of transcription start
AcLEA26	TATA-box	TATAA	671	5	-	Arabidopsis thaliana	core promoter element around -30 of transcription start
AcLEA26	TATA-box	TATA	672	4	+	Arabidopsis thaliana	core promoter element around -30 of transcription start
AcLEA26	TATA-box	taTATAAAtc	745	9	-	Arabidopsis thaliana	core promoter element around -30 of transcription start
AcLEA26	TATA-box	TATAAAT	746	7	-	Brassica juncea	core promoter element around -30 of transcription start
AcLEA26	TATA-box	TATAAA	747	6	-	Helianthus annuus	core promoter element around -30 of transcription start
AcLEA26	TATA-box	TATATAA	748	7	-	Arabidopsis thaliana	core promoter element around -30 of transcription start
AcLEA26	TATA-box	TATATA	749	6	+	Arabidopsis thaliana	core promoter element around -30 of transcription start
AcLEA26	TATA-box	ATATAA	750	6	+	Brassica oleracea	core promoter element around -30 of transcription start
AcLEA26	TATA-box	TATA	751	4	+	Arabidopsis thaliana	core promoter element around -30 of transcription start
AcLEA26	TATA-box	TATAA	789	5	-	Arabidopsis thaliana	core promoter element around -30 of transcription start
AcLEA26	TATA-box	TATA	790	4	+	Arabidopsis thaliana	core promoter element around -30 of transcription start
AcLEA26	TATA-box	TATAAAA	801	7	-	Pisum sativum	core promoter element around -30 of transcription start
AcLEA26	TATA-box	TATAAA	802	6	-	Helianthus annuus	core promoter element around -30 of transcription start
AcLEA26	TATA-box	TATAA	803	5	-	Arabidopsis thaliana	core promoter element around -30 of transcription start
AcLEA26	TATA-box	TATA	804	4	+	Arabidopsis thaliana	core promoter element around -30 of transcription start
AcLEA26	TATA-box	ATATAT	893	6	+	Brassica napus	core promoter element around -30 of transcription start
AcLEA26	TATA-box	TATATA	894	6	+	Arabidopsis thaliana	core promoter element around -30 of transcription start
AcLEA26	TATA-box	ATATAA	895	6	+	Brassica oleracea	core promoter element around -30 of transcription start
AcLEA26	TATA-box	TATA	896	4	+	Arabidopsis thaliana	core promoter element around -30 of transcription start
AcLEA26	TATA-box	ATATAA	912	6	+	Brassica oleracea	core promoter element around -30 of transcription start
AcLEA26	TATA-box	TATA	913	4	+	Arabidopsis thaliana	core promoter element around -30 of transcription start
AcLEA26	TATA-box	TATA	1301	4	-	Arabidopsis thaliana	core promoter element around -30 of transcription start
AcLEA26	TATA-box	TATAAAA	1445	7	-	Pisum sativum	core promoter element around -30 of transcription start
AcLEA26	TATA-box	TATAAA	1446	6	-	Helianthus annuus	core promoter element around -30 of transcription start
AcLEA26	TATA-box	TATATAA	1447	7	-	Arabidopsis thaliana	core promoter element around -30 of transcription start
AcLEA26	TATA-box	TATATA	1448	6	-	Arabidopsis thaliana	core promoter element around -30 of transcription start
AcLEA26	TATA-box	ATATAT	1449	6	-	Brassica napus	core promoter element around -30 of transcription start
AcLEA26	TATA-box	TATATA	1450	6	-	Arabidopsis thaliana	core promoter element around -30 of transcription start
AcLEA26	TATA-box	ATATAA	1451	6	+	Brassica oleracea	core promoter element around -30 of transcription start
AcLEA26	TATA-box	TATA	1452	4	-	Arabidopsis thaliana	core promoter element around -30 of transcription start
AcLEA26	TATA-box	TATATA	1508	6	-	Arabidopsis thaliana	core promoter element around -30 of transcription start
AcLEA26	TATA-box	ATATAT	1509	6	-	Brassica napus	core promoter element around -30 of transcription start
AcLEA26	TATA-box	TATA	1510	4	-	Arabidopsis thaliana	core promoter element around -30 of transcription start
AcLEA26	TATA-box	TATATA	1801	6	-	Arabidopsis thaliana	core promoter element around -30 of transcription start
AcLEA26	TATA-box	ATATAT	1802	6	-	Brassica napus	core promoter element around -30 of transcription start
AcLEA26	TATA-box	TATA	1803	4	-	Arabidopsis thaliana	core promoter element around -30 of transcription start
AcLEA26	as-1	TGACG	10	5	+	Arabidopsis thaliana
AcLEA26	as-1	TGACG	1179	5	+	Arabidopsis thaliana
AcLEA26	MYC	CATTTG	758	6	-	Arabidopsis thaliana
AcLEA26	WUN-motif	CAATTACAT	551	9	+	Nicotiana glutinosa
AcLEA26	WUN-motif	TTATTACAT	726	9	+	Nicotiana glutinosa
AcLEA27	TATA-box	TATA	56	4	+	Arabidopsis thaliana	core promoter element around -30 of transcription start
AcLEA27	TATA-box	TATAA	211	5	-	Arabidopsis thaliana	core promoter element around -30 of transcription start
AcLEA27	TATA-box	TATA	212	4	+	Arabidopsis thaliana	core promoter element around -30 of transcription start
AcLEA27	TATA-box	TATAA	348	5	-	Arabidopsis thaliana	core promoter element around -30 of transcription start
AcLEA27	TATA-box	TATA	349	4	+	Arabidopsis thaliana	core promoter element around -30 of transcription start
AcLEA27	TATA-box	TATA	426	4	+	Arabidopsis thaliana	core promoter element around -30 of transcription start
AcLEA27	TATA-box	TATAAAT	534	7	-	Brassica juncea	core promoter element around -30 of transcription start
AcLEA27	TATA-box	TATAAA	535	6	-	Helianthus annuus	core promoter element around -30 of transcription start
AcLEA27	TATA-box	TATAA	536	5	-	Arabidopsis thaliana	core promoter element around -30 of transcription start
AcLEA27	TATA-box	TATA	537	4	+	Arabidopsis thaliana	core promoter element around -30 of transcription start
AcLEA27	TATA-box	TATA	710	4	+	Arabidopsis thaliana	core promoter element around -30 of transcription start
AcLEA27	TATA-box	TATA	779	4	+	Arabidopsis thaliana	core promoter element around -30 of transcription start
AcLEA27	TATA-box	TATAAA	817	6	-	Helianthus annuus	core promoter element around -30 of transcription start
AcLEA27	TATA-box	TATAA	818	5	-	Arabidopsis thaliana	core promoter element around -30 of transcription start
AcLEA27	TATA-box	TATA	819	4	+	Arabidopsis thaliana	core promoter element around -30 of transcription start
AcLEA27	TATA-box	TATAA	1048	5	-	Arabidopsis thaliana	core promoter element around -30 of transcription start
AcLEA27	TATA-box	TATA	1049	4	-	Arabidopsis thaliana	core promoter element around -30 of transcription start
AcLEA27	TATA-box	ATATAA	1120	6	+	Brassica oleracea	core promoter element around -30 of transcription start
AcLEA27	TATA-box	TATA	1121	4	-	Arabidopsis thaliana	core promoter element around -30 of transcription start
AcLEA27	TATA-box	TATA	1146	4	-	Arabidopsis thaliana	core promoter element around -30 of transcription start
AcLEA27	TATA-box	ATTATA	1191	6	+	Brassica napus	core promoter element around -30 of transcription start
AcLEA27	TATA-box	TATAA	1192	5	-	Arabidopsis thaliana	core promoter element around -30 of transcription start
AcLEA27	TATA-box	TATA	1193	4	-	Arabidopsis thaliana	core promoter element around -30 of transcription start
AcLEA27	TATA-box	TATAAGAA	1311	8	-	Zea mays	core promoter element around -30 of transcription start
AcLEA27	TATA-box	TATAA	1314	5	-	Arabidopsis thaliana	core promoter element around -30 of transcription start
AcLEA27	TATA-box	TATA	1315	4	-	Arabidopsis thaliana	core promoter element around -30 of transcription start
AcLEA27	TATA-box	TATACA	1825	6	-	Helianthus annuus	core promoter element around -30 of transcription start
AcLEA27	TATA-box	TATA	1827	4	-	Arabidopsis thaliana	core promoter element around -30 of transcription start
AcLEA27	TATA-box	TATA	1838	4	-	Arabidopsis thaliana	core promoter element around -30 of transcription start
AcLEA27	TATA-box	TATTTAAA	1927	8	+	Arabidopsis thaliana	core promoter element around -30 of transcription start
AcLEA27	TCCC-motif	TCTCCCT	1944	7	+	Spinacia oleracea	part of a light responsive element
AcLEA27	as-1	TGACG	157	5	-	Arabidopsis thaliana
AcLEA27	as-1	TGACG	192	5	-	Arabidopsis thaliana
AcLEA27	MYC	CATGTG	608	6	+	Arabidopsis thaliana
AcLEA27	MYC	CATTTG	827	6	-	Arabidopsis thaliana
AcLEA27	MBSI	aaaAaaC(G/C)GTTA	1075	10.5	-	Petunia hybrida	MYB binding site involved in flavonoid biosynthetic genes regulation
AcLEA27	AuxRR-core	GGTCCAT	1239	7	+	Nicotiana tabacum	cis-acting regulatory element involved in auxin responsiveness
AcLEA27	Unnamed__4	CTCC	267	4	+	Petroselinum hortense
AcLEA27	Unnamed__4	CTCC	335	4	-	Petroselinum hortense
AcLEA27	Unnamed__4	CTCC	787	4	-	Petroselinum hortense
AcLEA27	Unnamed__4	CTCC	1126	4	+	Petroselinum hortense
AcLEA27	Unnamed__4	CTCC	1204	4	+	Petroselinum hortense
AcLEA27	Unnamed__4	CTCC	1325	4	-	Petroselinum hortense
AcLEA27	Unnamed__4	CTCC	1743	4	+	Petroselinum hortense
AcLEA27	Unnamed__4	CTCC	1886	4	+	Petroselinum hortense
AcLEA27	Unnamed__4	CTCC	1906	4	+	Petroselinum hortense
AcLEA27	Unnamed__4	CTCC	1909	4	+	Petroselinum hortense
AcLEA27	Unnamed__4	CTCC	1945	4	+	Petroselinum hortense
AcLEA27	Unnamed__4	CTCC	1949	4	+	Petroselinum hortense
AcLEA27	Box 4	ATTAAT	1571	6	-	Petroselinum crispum	part of a conserved DNA module involved in light responsiveness
AcLEA27	CCAAT-box	CAACGG	1075	6	+	Hordeum vulgare	MYBHv1 binding site
AcLEA27	MYB recognition site	CCGTTG	1075	6	-	Arabidopsis thaliana
AcLEA27	CGTCA-motif	CGTCA	157	5	+	Hordeum vulgare	cis-acting regulatory element involved in the MeJA-responsiveness
AcLEA27	CGTCA-motif	CGTCA	192	5	+	Hordeum vulgare	cis-acting regulatory element involved in the MeJA-responsiveness
AcLEA27	TCA-element	CCATCTTTTT	1548	9	-	Nicotiana tabacum	cis-acting element involved in salicylic acid responsiveness
AcLEA27	G-box	TAACACGTAG	676	9	+	Brassica oleracea	cis-acting regulatory element involved in light responsiveness
AcLEA27	G-box	CACGTC	679	6	+	Zea mays	cis-acting regulatory element involved in light responsiveness
AcLEA27	DRE core	GCCGAC	806	6	+	Arabidopsis thaliana
AcLEA27	CARE	CAACTCAC	1989	8	+	Oryza sativa
AcLEA27	GT1-motif	GGTTAA	339	6	-	Arabidopsis thaliana	light responsive element
AcLEA27	I-box	gGATAAGGTG	504	9	-	Zea mays	part of a light responsive element
AcLEA27	I-box	GTATAAGGCC	814	9	-	Larix laricina	part of a light responsive element
AcLEA27		motif_sequence	135	4	+	organism	short_function
AcLEA27		motif_sequence	247	4	-	organism	short_function
AcLEA27		motif_sequence	392	4	-	organism	short_function
AcLEA27		motif_sequence	605	4	-	organism	short_function
AcLEA27		motif_sequence	626	4	-	organism	short_function
AcLEA27		motif_sequence	965	4	-	organism	short_function
AcLEA27		motif_sequence	1176	4	+	organism	short_function
AcLEA27		motif_sequence	1202	4	+	organism	short_function
AcLEA27		motif_sequence	1517	4	+	organism	short_function
AcLEA27		motif_sequence	1634	4	+	organism	short_function
AcLEA27		motif_sequence	1672	4	-	organism	short_function
AcLEA27		motif_sequence	1702	4	-	organism	short_function
AcLEA27		motif_sequence	1803	4	+	organism	short_function
AcLEA27		motif_sequence	1884	4	+	organism	short_function
AcLEA27		motif_sequence	1918	4	-	organism	short_function
AcLEA27		motif_sequence	1943	4	+	organism	short_function
AcLEA27	TGA-element	AACGAC	682	6	-	Brassica oleracea	auxin-responsive element
AcLEA27	MYB	CAACCA	1761	6	+	Arabidopsis thaliana
AcLEA27	CAAT-box	CAAT	68	4	-	Nicotiana glutinosa
AcLEA27	CAAT-box	CAAT	83	4	+	Nicotiana glutinosa
AcLEA27	CAAT-box	CAAT	251	4	-	Nicotiana glutinosa
AcLEA27	CAAT-box	CAAT	415	4	+	Nicotiana glutinosa
AcLEA27	CAAT-box	CAAAT	434	5	+	Pisum sativum	common cis-acting element in promoter and enhancer regions
AcLEA27	CAAT-box	CAAT	437	4	-	Nicotiana glutinosa
AcLEA27	CAAT-box	CCAAT	467	5	-	Arabidopsis thaliana	common cis-acting element in promoter and enhancer regions
AcLEA27	CAAT-box	CAAT	670	4	-	Nicotiana glutinosa
AcLEA27	CAAT-box	CCAAT	726	5	+	Arabidopsis thaliana	common cis-acting element in promoter and enhancer regions
AcLEA27	CAAT-box	CAAT	727	4	+	Nicotiana glutinosa
AcLEA27	CAAT-box	CCAAT	741	5	-	Arabidopsis thaliana	common cis-acting element in promoter and enhancer regions
AcLEA27	CAAT-box	CAAT	794	4	+	Nicotiana glutinosa
AcLEA27	CAAT-box	CAAAT	827	5	+	Pisum sativum	common cis-acting element in promoter and enhancer regions
AcLEA27	CAAT-box	CAAAT	855	5	-	Pisum sativum	common cis-acting element in promoter and enhancer regions
AcLEA27	CAAT-box	CAAAT	988	5	-	Pisum sativum	common cis-acting element in promoter and enhancer regions
AcLEA27	CAAT-box	CCAAT	1012	5	+	Arabidopsis thaliana	common cis-acting element in promoter and enhancer regions
AcLEA27	CAAT-box	CAAT	1013	4	+	Nicotiana glutinosa
AcLEA27	CAAT-box	CAAT	1022	4	+	Nicotiana glutinosa
AcLEA27	CAAT-box	CAAT	1090	4	-	Nicotiana glutinosa
AcLEA27	CAAT-box	CAAAT	1182	5	+	Pisum sativum	common cis-acting element in promoter and enhancer regions
AcLEA27	CAAT-box	CCAAT	1321	5	-	Arabidopsis thaliana	common cis-acting element in promoter and enhancer regions
AcLEA27	CAAT-box	CCAAT	1512	5	+	Arabidopsis thaliana	common cis-acting element in promoter and enhancer regions
AcLEA27	CAAT-box	CAAT	1513	4	+	Nicotiana glutinosa
AcLEA27	CAAT-box	CAAT	1529	4	+	Nicotiana glutinosa
AcLEA27	CAAT-box	CAAT	1539	4	-	Nicotiana glutinosa
AcLEA27	CAAT-box	CAAT	1685	4	-	Nicotiana glutinosa
AcLEA27	CAAT-box	CAAT	1823	4	-	Nicotiana glutinosa
AcLEA27	CAAT-box	CAAT	1849	4	+	Nicotiana glutinosa
AcLEA27	CAAT-box	CAAAT	1853	5	-	Pisum sativum	common cis-acting element in promoter and enhancer regions
AcLEA27	CAAT-box	CAAT	1863	4	+	Nicotiana glutinosa
AcLEA27	CAAT-box	CAAT	1971	4	+	Nicotiana glutinosa
AcLEA27	ERE	ATTTTAAA	658	8	-	Nicotiana glutinos
AcLEA27	JERE	AGACCGCC	166	8	-	Arabidopsis thaliana
AcLEA27	A-box	CCGTCC	732	6	+	Petroselinum crispum	cis-acting regulatory element
AcLEA27	ACE	CTAACGTATT	981	9	+	Petroselinum crispum	cis-acting element involved in light responsiveness
AcLEA27	ARE	AAACCA	444	6	+	Zea mays	cis-acting regulatory element essential for the anaerobic induction
AcLEA27	ARE	AAACCA	1281	6	+	Zea mays	cis-acting regulatory element essential for the anaerobic induction
AcLEA27	STRE	AGGGG	128	5	-	Arabidopsis thaliana
AcLEA27	STRE	AGGGG	408	5	+	Arabidopsis thaliana
AcLEA27	STRE	AGGGG	504	5	-	Arabidopsis thaliana
AcLEA27	STRE	AGGGG	1892	5	-	Arabidopsis thaliana
AcLEA27	SARE	TTCGACCATCTT	596	11	-	Nicotiana tabacum	cis-acting element involved in salicylic acid responsiveness
AcLEA27	AAGAA-motif	GAAAGAA	755	7	+	Avena sativa
AcLEA27	TGACG-motif	TGACG	157	5	-	Hordeum vulgare	cis-acting regulatory element involved in the MeJA-responsiveness
AcLEA27	TGACG-motif	TGACG	192	5	-	Hordeum vulgare	cis-acting regulatory element involved in the MeJA-responsiveness
AcLEA27	CCGTCC motif	CCGTCC	732	6	+	Nicotiana tabacum
AcLEA27	ABRE	ACGTG	679	5	-	Arabidopsis thaliana	cis-acting element involved in the abscisic acid responsiveness
AcLEA27	ABRE	AACCCGG	880	7	+	Arabidopsis thaliana	cis-acting element involved in the abscisic acid responsiveness
AcLEA27	CCGTCC-box	CCGTCC	732	6	+	Petroselinum hortense
AcLEA27	Sp1	GGGCGG	1889	6	-	Oryza sativa	light responsive element
AcLEA27	LTR	CCGAAA	94	6	+	Hordeum vulgare	cis-acting element involved in low-temperature responsiveness
AcLEA27	LTR	CCGAAA	460	6	-	Hordeum vulgare	cis-acting element involved in low-temperature responsiveness
AcLEA27	LTR	CCGAAA	591	6	+	Hordeum vulgare	cis-acting element involved in low-temperature responsiveness
AcLEA28	Sp1	GGGCGG	58	6	+	Oryza sativa	light responsive element
AcLEA28	Sp1	GGGCGG	261	6	-	Oryza sativa	light responsive element
AcLEA28	Sp1	GGGCGG	352	6	-	Oryza sativa	light responsive element
AcLEA28	LTR	CCGAAA	1453	6	-	Hordeum vulgare	cis-acting element involved in low-temperature responsiveness
AcLEA28	ABRE	AACCCGG	192	7	+	Arabidopsis thaliana	cis-acting element involved in the abscisic acid responsiveness
AcLEA28	ABRE	ACGTG	646	5	+	Arabidopsis thaliana	cis-acting element involved in the abscisic acid responsiveness
AcLEA28	ABRE	CGCACGTGTC	1550	9	+	Hordeum vulgare	cis-acting element involved in the abscisic acid responsiveness
AcLEA28	ABRE	CACGTG	1552	6	-	Arabidopsis thaliana	cis-acting element involved in the abscisic acid responsiveness
AcLEA28	ABRE	ACGTG	1553	5	+	Arabidopsis thaliana	cis-acting element involved in the abscisic acid responsiveness
AcLEA28	ABRE	CGCACGTGTC	1574	9	+	Hordeum vulgare	cis-acting element involved in the abscisic acid responsiveness
AcLEA28	ABRE	CACGTG	1576	6	-	Arabidopsis thaliana	cis-acting element involved in the abscisic acid responsiveness
AcLEA28	ABRE	ACGTG	1577	5	+	Arabidopsis thaliana	cis-acting element involved in the abscisic acid responsiveness
AcLEA28	TGACG-motif	TGACG	27	5	-	Hordeum vulgare	cis-acting regulatory element involved in the MeJA-responsiveness
AcLEA28	TGACG-motif	TGACG	693	5	-	Hordeum vulgare	cis-acting regulatory element involved in the MeJA-responsiveness
AcLEA28	TGACG-motif	TGACG	1360	5	+	Hordeum vulgare	cis-acting regulatory element involved in the MeJA-responsiveness
AcLEA28	STRE	AGGGG	112	5	-	Arabidopsis thaliana
AcLEA28	STRE	AGGGG	355	5	-	Arabidopsis thaliana
AcLEA28	STRE	AGGGG	361	5	-	Arabidopsis thaliana
AcLEA28	STRE	AGGGG	387	5	+	Arabidopsis thaliana
AcLEA28	STRE	AGGGG	437	5	-	Arabidopsis thaliana
AcLEA28	STRE	AGGGG	478	5	+	Arabidopsis thaliana
AcLEA28	STRE	AGGGG	492	5	+	Arabidopsis thaliana
AcLEA28	STRE	AGGGG	1182	5	-	Arabidopsis thaliana
AcLEA28	G-Box	CACGTG	1552	6	-	Pisum sativum	cis-acting regulatory element involved in light responsiveness
AcLEA28	G-Box	CACGTG	1576	6	-	Pisum sativum	cis-acting regulatory element involved in light responsiveness
AcLEA28	AT~TATA-box	TATATA	1078	6	-	Arabidopsis thaliana
AcLEA28	AT~TATA-box	TATATA	1857	6	-	Arabidopsis thaliana
AcLEA28	CAT-box	GCCACT	484	6	+	Arabidopsis thaliana	cis-acting regulatory element related to meristem expression
AcLEA28	ABRE3a	TACGTG	645	6	+	Zea mays
AcLEA28	CAAT-box	CAAT	719	4	-	Nicotiana glutinosa
AcLEA28	CAAT-box	CCAAT	793	5	-	Arabidopsis thaliana	common cis-acting element in promoter and enhancer regions
AcLEA28	CAAT-box	CAAT	820	4	-	Nicotiana glutinosa
AcLEA28	CAAT-box	CAAAT	887	5	-	Pisum sativum	common cis-acting element in promoter and enhancer regions
AcLEA28	CAAT-box	CAAAT	920	5	-	Pisum sativum	common cis-acting element in promoter and enhancer regions
AcLEA28	CAAT-box	CAAAT	992	5	-	Pisum sativum	common cis-acting element in promoter and enhancer regions
AcLEA28	CAAT-box	CAAT	1030	4	-	Nicotiana glutinosa
AcLEA28	CAAT-box	CAAAT	1111	5	+	Pisum sativum	common cis-acting element in promoter and enhancer regions
AcLEA28	CAAT-box	CCAAT	1222	5	-	Arabidopsis thaliana	common cis-acting element in promoter and enhancer regions
AcLEA28	CAAT-box	CAAT	1349	4	-	Nicotiana glutinosa
AcLEA28	CAAT-box	CAAT	1397	4	+	Nicotiana glutinosa
AcLEA28	3-AF1 binding site	TAAGAGAGGAA	1388	10	-	Solanum tuberosum	light responsive element
AcLEA28	MBS	CAACTG	786	6	-	Arabidopsis thaliana	MYB binding site involved in drought-inducibility
AcLEA28	GT1-motif	GTGTGTGAA	972	9	+	Solanum tuberosum	light responsive element
AcLEA28	GTGGC-motif	GATTCTGTGGC	1149	10	-	Spinacia oleracea	part of a light responsive element
AcLEA28	WRE3	CCACCT	1540	6	+	Pisum sativum
AcLEA28	MYB	CAACCA	1604	6	+	Arabidopsis thaliana
AcLEA28	MYB	CAACAG	1898	6	+	Arabidopsis thaliana
AcLEA28	GC-motif	CCCCCG	209	6	-	Zea mays	enhancer-like element involved in anoxic specific inducibility
AcLEA28	GC-motif	CCCCCG	258	6	+	Zea mays	enhancer-like element involved in anoxic specific inducibility
AcLEA28	GC-motif	CCCCCG	304	6	-	Zea mays	enhancer-like element involved in anoxic specific inducibility
AcLEA28	GC-motif	CCCCCG	1915	6	-	Zea mays	enhancer-like element involved in anoxic specific inducibility
AcLEA28		motif_sequence	53	4	-	organism	short_function
AcLEA28		motif_sequence	592	4	-	organism	short_function
AcLEA28		motif_sequence	685	4	+	organism	short_function
AcLEA28		motif_sequence	800	4	+	organism	short_function
AcLEA28		motif_sequence	857	4	-	organism	short_function
AcLEA28		motif_sequence	874	4	-	organism	short_function
AcLEA28		motif_sequence	1425	4	-	organism	short_function
AcLEA28		motif_sequence	1457	4	-	organism	short_function
AcLEA28		motif_sequence	1598	4	+	organism	short_function
AcLEA28		motif_sequence	1709	4	+	organism	short_function
AcLEA28		motif_sequence	1714	4	+	organism	short_function
AcLEA28		motif_sequence	1934	4	-	organism	short_function
AcLEA28	Myb	CAACTG	786	6	-	Arabidopsis thaliana
AcLEA28	O2-site	GATGATGTGG	1460	9	+	Zea mays	cis-acting regulatory element involved in zein metabolism regulation
AcLEA28	MYB recognition site	CCGTTG	39	6	-	Arabidopsis thaliana
AcLEA28	CGTCA-motif	CGTCA	27	5	+	Hordeum vulgare	cis-acting regulatory element involved in the MeJA-responsiveness
AcLEA28	CGTCA-motif	CGTCA	693	5	+	Hordeum vulgare	cis-acting regulatory element involved in the MeJA-responsiveness
AcLEA28	CGTCA-motif	CGTCA	1360	5	-	Hordeum vulgare	cis-acting regulatory element involved in the MeJA-responsiveness
AcLEA28	Box 4	ATTAAT	1251	6	-	Petroselinum crispum	part of a conserved DNA module involved in light responsiveness
AcLEA28	Box 4	ATTAAT	1255	6	-	Petroselinum crispum	part of a conserved DNA module involved in light responsiveness
AcLEA28	Box 4	ATTAAT	1259	6	-	Petroselinum crispum	part of a conserved DNA module involved in light responsiveness
AcLEA28	Box 4	ATTAAT	1263	6	-	Petroselinum crispum	part of a conserved DNA module involved in light responsiveness
AcLEA28	Box 4	ATTAAT	1735	6	-	Petroselinum crispum	part of a conserved DNA module involved in light responsiveness
AcLEA28	Box 4	ATTAAT	1753	6	-	Petroselinum crispum	part of a conserved DNA module involved in light responsiveness
AcLEA28	Box 4	ATTAAT	1822	6	-	Petroselinum crispum	part of a conserved DNA module involved in light responsiveness
AcLEA28	Box 4	ATTAAT	1841	6	-	Petroselinum crispum	part of a conserved DNA module involved in light responsiveness
AcLEA28	CCAAT-box	CAACGG	39	6	+	Hordeum vulgare	MYBHv1 binding site
AcLEA28	Unnamed__4	CTCC	32	4	+	Petroselinum hortense
AcLEA28	Unnamed__4	CTCC	82	4	+	Petroselinum hortense
AcLEA28	Unnamed__4	CTCC	85	4	+	Petroselinum hortense
AcLEA28	Unnamed__4	CTCC	88	4	+	Petroselinum hortense
AcLEA28	Unnamed__4	CTCC	91	4	+	Petroselinum hortense
AcLEA28	Unnamed__4	CTCC	94	4	+	Petroselinum hortense
AcLEA28	Unnamed__4	CTCC	97	4	+	Petroselinum hortense
AcLEA28	Unnamed__4	CTCC	167	4	+	Petroselinum hortense
AcLEA28	Unnamed__4	CTCC	188	4	+	Petroselinum hortense
AcLEA28	Unnamed__4	CTCC	235	4	-	Petroselinum hortense
AcLEA28	Unnamed__4	CTCC	242	4	+	Petroselinum hortense
AcLEA28	Unnamed__4	CTCC	248	4	-	Petroselinum hortense
AcLEA28	Unnamed__4	CTCC	252	4	+	Petroselinum hortense
AcLEA28	Unnamed__4	CTCC	256	4	+	Petroselinum hortense
AcLEA28	Unnamed__4	CTCC	290	4	-	Petroselinum hortense
AcLEA28	Unnamed__4	CTCC	308	4	-	Petroselinum hortense
AcLEA28	Unnamed__4	CTCC	413	4	-	Petroselinum hortense
AcLEA28	Unnamed__4	CTCC	416	4	-	Petroselinum hortense
AcLEA28	Unnamed__4	CTCC	445	4	-	Petroselinum hortense
AcLEA28	Unnamed__4	CTCC	449	4	-	Petroselinum hortense
AcLEA28	Unnamed__4	CTCC	488	4	+	Petroselinum hortense
AcLEA28	Unnamed__4	CTCC	503	4	-	Petroselinum hortense
AcLEA28	Unnamed__4	CTCC	509	4	-	Petroselinum hortense
AcLEA28	Unnamed__4	CTCC	580	4	-	Petroselinum hortense
AcLEA28	Unnamed__4	CTCC	584	4	-	Petroselinum hortense
AcLEA28	Unnamed__4	CTCC	588	4	-	Petroselinum hortense
AcLEA28	Unnamed__4	CTCC	592	4	-	Petroselinum hortense
AcLEA28	Unnamed__4	CTCC	737	4	-	Petroselinum hortense
AcLEA28	Unnamed__4	CTCC	828	4	-	Petroselinum hortense
AcLEA28	Unnamed__4	CTCC	1106	4	-	Petroselinum hortense
AcLEA28	Unnamed__4	CTCC	1203	4	+	Petroselinum hortense
AcLEA28	Unnamed__4	CTCC	1457	4	-	Petroselinum hortense
AcLEA28	Unnamed__4	CTCC	1561	4	+	Petroselinum hortense
AcLEA28	Unnamed__4	CTCC	1572	4	+	Petroselinum hortense
AcLEA28	Unnamed__4	CTCC	1586	4	+	Petroselinum hortense
AcLEA28	Unnamed__4	CTCC	1697	4	-	Petroselinum hortense
AcLEA28	Unnamed__4	CTCC	1716	4	+	Petroselinum hortense
AcLEA28	Unnamed__4	CTCC	1790	4	+	Petroselinum hortense
AcLEA28	Unnamed__4	CTCC	1853	4	+	Petroselinum hortense
AcLEA28	Unnamed__1	CGTGG	71	5	-	Zea mays
AcLEA28	Unnamed__1	CGTGG	529	5	-	Zea mays
AcLEA28	Unnamed__1	CGTGG	1531	5	-	Zea mays
AcLEA28	Unnamed__1	CGTGG	1575	5	-	Zea mays
AcLEA28	Unnamed__1	CGTGG	1607	5	-	Zea mays
AcLEA28	TCA-element	TCAGAAGAGG	1167	9	-	Brassica oleracea	cis-acting element involved in salicylic acid responsiveness
AcLEA28	G-box	CACGAC	72	6	+	Zea mays	cis-acting regulatory element involved in light responsiveness
AcLEA28	G-box	TACGTG	645	6	+	Arabidopsis thaliana	cis-acting regulatory element involved in light responsiveness
AcLEA28	G-box	CACGTG	1552	6	-	Arabidopsis thaliana	cis-acting regulatory element involved in light responsiveness
AcLEA28	G-box	tgACACGTGGCA	1573	11	-	Lycopersicon esculentum	cis-acting regulatory element involved in light responsiveness
AcLEA28	G-box	ACACGTG(G/t)CACC	1575	10.5	+	Lycopersicon esculentum	cis-acting regulatory element involved in light responsiveness
AcLEA28	G-box	CACGTG	1576	6	-	Arabidopsis thaliana	cis-acting regulatory element involved in light responsiveness
AcLEA28	AuxRR-core	GGTCCAT	1565	7	-	Nicotiana tabacum	cis-acting regulatory element involved in auxin responsiveness
AcLEA28	ABRE4	CACGTA	645	6	-	Zea mays
AcLEA28	as-1	TGACG	27	5	-	Arabidopsis thaliana
AcLEA28	as-1	TGACG	693	5	-	Arabidopsis thaliana
AcLEA28	as-1	TGACG	1360	5	+	Arabidopsis thaliana
AcLEA28	Unnamed__16	GCTGCCCGTC	152	9	-	Zea mays
AcLEA28	Unnamed__2	CCCCGG	182	6	+	Zea mays
AcLEA28	Unnamed__2	CCCCGG	303	6	-	Zea mays
AcLEA28	Unnamed__2	CCCCGG	1914	6	-	Zea mays
AcLEA28	WUN-motif	CCATTTCAA	422	9	+	Nicotiana glutinosa
AcLEA28	WUN-motif	CAATTACAT	1344	9	-	Nicotiana glutinosa
AcLEA28	Myb-binding site	CAACAG	1898	6	+	Nicotiana tabacum
AcLEA28	TATA-box	TATAAA	1014	6	-	Helianthus annuus	core promoter element around -30 of transcription start
AcLEA28	TATA-box	TATAA	1015	5	-	Arabidopsis thaliana	core promoter element around -30 of transcription start
AcLEA28	TATA-box	TATA	1016	4	-	Arabidopsis thaliana	core promoter element around -30 of transcription start
AcLEA28	TATA-box	TATATA	1078	6	-	Arabidopsis thaliana	core promoter element around -30 of transcription start
AcLEA28	TATA-box	ATATAA	1079	6	+	Brassica oleracea	core promoter element around -30 of transcription start
AcLEA28	TATA-box	TATA	1080	4	-	Arabidopsis thaliana	core promoter element around -30 of transcription start
AcLEA28	TATA-box	TATAAAA	1310	7	-	Pisum sativum	core promoter element around -30 of transcription start
AcLEA28	TATA-box	TATAAA	1311	6	-	Helianthus annuus	core promoter element around -30 of transcription start
AcLEA28	TATA-box	TATAA	1312	5	-	Arabidopsis thaliana	core promoter element around -30 of transcription start
AcLEA28	TATA-box	TATA	1313	4	-	Arabidopsis thaliana	core promoter element around -30 of transcription start
AcLEA28	TATA-box	TATA	1514	4	-	Arabidopsis thaliana	core promoter element around -30 of transcription start
AcLEA28	TATA-box	TATA	1801	4	-	Arabidopsis thaliana	core promoter element around -30 of transcription start
AcLEA28	TATA-box	TATATA	1857	6	-	Arabidopsis thaliana	core promoter element around -30 of transcription start
AcLEA28	TATA-box	ATATAA	1858	6	+	Brassica oleracea	core promoter element around -30 of transcription start
AcLEA28	TATA-box	TATA	1859	4	-	Arabidopsis thaliana	core promoter element around -30 of transcription start
AcLEA28	TCA	TCATCTTCAT	1477	9	+	Pisum sativum
AcLEA28	TCCC-motif	TCTCCCT	590	7	-	Spinacia oleracea	part of a light responsive element
AcLEA34	TATA-box	TATTTAAA	1377	8	+	Arabidopsis thaliana	core promoter element around -30 of transcription start
AcLEA34	TATA-box	TATAA	1388	5	-	Arabidopsis thaliana	core promoter element around -30 of transcription start
AcLEA34	TATA-box	TATA	1389	4	-	Arabidopsis thaliana	core promoter element around -30 of transcription start
AcLEA34	TATA-box	TATA	1555	4	-	Arabidopsis thaliana	core promoter element around -30 of transcription start
AcLEA34	TATA-box	taTATAAAtc	1559	9	-	Arabidopsis thaliana	core promoter element around -30 of transcription start
AcLEA34	TATA-box	ATATAT	1560	6	-	Brassica napus	core promoter element around -30 of transcription start
AcLEA34	TATA-box	TATATA	1561	6	-	Arabidopsis thaliana	core promoter element around -30 of transcription start
AcLEA34	TATA-box	ATATAT	1562	6	-	Brassica napus	core promoter element around -30 of transcription start
AcLEA34	TATA-box	TATATA	1563	6	-	Arabidopsis thaliana	core promoter element around -30 of transcription start
AcLEA34	TATA-box	ATATAT	1564	6	-	Brassica napus	core promoter element around -30 of transcription start
AcLEA34	TATA-box	TATATA	1565	6	-	Arabidopsis thaliana	core promoter element around -30 of transcription start
AcLEA34	TATA-box	ATATAT	1566	6	-	Brassica napus	core promoter element around -30 of transcription start
AcLEA34	TATA-box	TATATA	1567	6	-	Arabidopsis thaliana	core promoter element around -30 of transcription start
AcLEA34	TATA-box	ATATAT	1568	6	-	Brassica napus	core promoter element around -30 of transcription start
AcLEA34	TATA-box	TATATA	1569	6	-	Arabidopsis thaliana	core promoter element around -30 of transcription start
AcLEA34	TATA-box	TATA	1571	4	-	Arabidopsis thaliana	core promoter element around -30 of transcription start
AcLEA34	TATA-box	TATA	1863	4	-	Arabidopsis thaliana	core promoter element around -30 of transcription start
AcLEA34	TATA-box	ATATAT	1958	6	-	Brassica napus	core promoter element around -30 of transcription start
AcLEA34	TATA-box	TATATA	1959	6	-	Arabidopsis thaliana	core promoter element around -30 of transcription start
AcLEA34	TATA-box	ATATAT	1960	6	-	Brassica napus	core promoter element around -30 of transcription start
AcLEA34	TATA-box	TATATA	1961	6	-	Arabidopsis thaliana	core promoter element around -30 of transcription start
AcLEA34	TATA-box	ATATAT	1962	6	-	Brassica napus	core promoter element around -30 of transcription start
AcLEA34	TATA-box	TATATA	1963	6	-	Arabidopsis thaliana	core promoter element around -30 of transcription start
AcLEA34	TATA-box	ATATAT	1964	6	-	Brassica napus	core promoter element around -30 of transcription start
AcLEA34	TATA-box	TATATA	1965	6	-	Arabidopsis thaliana	core promoter element around -30 of transcription start
AcLEA34	TATA-box	ATATAT	1966	6	-	Brassica napus	core promoter element around -30 of transcription start
AcLEA34	TATA-box	TATATA	1967	6	-	Arabidopsis thaliana	core promoter element around -30 of transcription start
AcLEA34	TATA-box	TATA	1969	4	-	Arabidopsis thaliana	core promoter element around -30 of transcription start
AcLEA34	as-1	TGACG	57	5	+	Arabidopsis thaliana
AcLEA34	as-1	TGACG	615	5	-	Arabidopsis thaliana
AcLEA34	as-1	TGACG	966	5	+	Arabidopsis thaliana
AcLEA34	W box	TTGACC	1490	6	+	Arabidopsis thaliana
AcLEA34	Unnamed__2	CCCCGG	684	6	+	Zea mays
AcLEA34	MYB recognition site	CCGTTG	45	6	-	Arabidopsis thaliana
AcLEA34	CGTCA-motif	CGTCA	57	5	-	Hordeum vulgare	cis-acting regulatory element involved in the MeJA-responsiveness
AcLEA34	CGTCA-motif	CGTCA	615	5	+	Hordeum vulgare	cis-acting regulatory element involved in the MeJA-responsiveness
AcLEA34	CGTCA-motif	CGTCA	966	5	-	Hordeum vulgare	cis-acting regulatory element involved in the MeJA-responsiveness
AcLEA34	Myb	TAACTG	1484	6	-	Arabidopsis thaliana
AcLEA34	Box 4	ATTAAT	1828	6	-	Petroselinum crispum	part of a conserved DNA module involved in light responsiveness
AcLEA34	Unnamed__1	CGTGG	237	5	-	Zea mays
AcLEA34	Unnamed__1	CGTGG	691	5	-	Zea mays
AcLEA34	Unnamed__1	CGTGG	828	5	+	Zea mays
AcLEA34	Unnamed__1	CGTGG	1041	5	-	Zea mays
AcLEA34	Unnamed__1	CGTGG	1649	5	+	Zea mays
AcLEA34	Unnamed__1	CGTGG	1731	5	-	Zea mays
AcLEA34	CCAAT-box	CAACGG	45	6	+	Hordeum vulgare	MYBHv1 binding site
AcLEA34	Unnamed__4	CTCC	175	4	+	Petroselinum hortense
AcLEA34	Unnamed__4	CTCC	189	4	+	Petroselinum hortense
AcLEA34	Unnamed__4	CTCC	292	4	+	Petroselinum hortense
AcLEA34	Unnamed__4	CTCC	445	4	+	Petroselinum hortense
AcLEA34	Unnamed__4	CTCC	580	4	+	Petroselinum hortense
AcLEA34	Unnamed__4	CTCC	605	4	-	Petroselinum hortense
AcLEA34	Unnamed__4	CTCC	622	4	-	Petroselinum hortense
AcLEA34	Unnamed__4	CTCC	660	4	-	Petroselinum hortense
AcLEA34	Unnamed__4	CTCC	672	4	-	Petroselinum hortense
AcLEA34	Unnamed__4	CTCC	676	4	-	Petroselinum hortense
AcLEA34	Unnamed__4	CTCC	699	4	-	Petroselinum hortense
AcLEA34	Unnamed__4	CTCC	726	4	+	Petroselinum hortense
AcLEA34	Unnamed__4	CTCC	734	4	+	Petroselinum hortense
AcLEA34	Unnamed__4	CTCC	757	4	-	Petroselinum hortense
AcLEA34	Unnamed__4	CTCC	775	4	-	Petroselinum hortense
AcLEA34	Unnamed__4	CTCC	790	4	-	Petroselinum hortense
AcLEA34	Unnamed__4	CTCC	796	4	-	Petroselinum hortense
AcLEA34	Unnamed__4	CTCC	840	4	-	Petroselinum hortense
AcLEA34	Unnamed__4	CTCC	859	4	+	Petroselinum hortense
AcLEA34	Unnamed__4	CTCC	928	4	-	Petroselinum hortense
AcLEA34	Unnamed__4	CTCC	934	4	-	Petroselinum hortense
AcLEA34	Unnamed__4	CTCC	940	4	-	Petroselinum hortense
AcLEA34	Unnamed__4	CTCC	946	4	-	Petroselinum hortense
AcLEA34	Unnamed__4	CTCC	952	4	-	Petroselinum hortense
AcLEA34	Unnamed__4	CTCC	980	4	-	Petroselinum hortense
AcLEA34	Unnamed__4	CTCC	988	4	-	Petroselinum hortense
AcLEA34	Unnamed__4	CTCC	1009	4	-	Petroselinum hortense
AcLEA34	Unnamed__4	CTCC	1056	4	+	Petroselinum hortense
AcLEA34	Unnamed__4	CTCC	1091	4	-	Petroselinum hortense
AcLEA34	Unnamed__4	CTCC	1143	4	-	Petroselinum hortense
AcLEA34	Unnamed__4	CTCC	1326	4	-	Petroselinum hortense
AcLEA34	Unnamed__4	CTCC	1750	4	+	Petroselinum hortense
AcLEA34	Unnamed__4	CTCC	1757	4	+	Petroselinum hortense
AcLEA34	Unnamed__4	CTCC	1797	4	-	Petroselinum hortense
AcLEA34	Unnamed__4	CTCC	1816	4	+	Petroselinum hortense
AcLEA34	DRE core	GCCGAC	714	6	+	Arabidopsis thaliana
AcLEA34	DRE core	GCCGAC	811	6	-	Arabidopsis thaliana
AcLEA34	G-box	CACGTG	1707	6	-	Arabidopsis thaliana	cis-acting regulatory element involved in light responsiveness
AcLEA34	WRE3	CCACCT	1452	6	-	Pisum sativum
AcLEA34		motif_sequence	134	4	-	organism	short_function
AcLEA34		motif_sequence	173	4	+	organism	short_function
AcLEA34		motif_sequence	323	4	-	organism	short_function
AcLEA34		motif_sequence	566	4	+	organism	short_function
AcLEA34		motif_sequence	742	4	-	organism	short_function
AcLEA34		motif_sequence	835	4	-	organism	short_function
AcLEA34		motif_sequence	857	4	+	organism	short_function
AcLEA34		motif_sequence	910	4	-	organism	short_function
AcLEA34		motif_sequence	1291	4	+	organism	short_function
AcLEA34		motif_sequence	1743	4	+	organism	short_function
AcLEA34		motif_sequence	1755	4	+	organism	short_function
AcLEA34		motif_sequence	1797	4	-	organism	short_function
AcLEA34		motif_sequence	1933	4	-	organism	short_function
AcLEA34	GC-motif	CCCCCG	1654	6	+	Zea mays	enhancer-like element involved in anoxic specific inducibility
AcLEA34	MYB	CAACCA	162	6	+	Arabidopsis thaliana
AcLEA34	CAAT-box	CAAT	145	4	-	Nicotiana glutinosa
AcLEA34	CAAT-box	CCAAT	179	5	+	Arabidopsis thaliana	common cis-acting element in promoter and enhancer regions
AcLEA34	CAAT-box	CAAT	180	4	+	Nicotiana glutinosa
AcLEA34	CAAT-box	CAAT	332	4	+	Nicotiana glutinosa
AcLEA34	CAAT-box	CAAT	439	4	-	Nicotiana glutinosa
AcLEA34	CAAT-box	CAAT	1235	4	+	Nicotiana glutinosa
AcLEA34	CAAT-box	CAAT	1287	4	-	Nicotiana glutinosa
AcLEA34	CAAT-box	CCAAT	1305	5	-	Arabidopsis thaliana	common cis-acting element in promoter and enhancer regions
AcLEA34	CAAT-box	CAAT	1479	4	+	Nicotiana glutinosa
AcLEA34	CAAT-box	CAAT	1489	4	-	Nicotiana glutinosa
AcLEA34	CAAT-box	CAAT	1625	4	+	Nicotiana glutinosa
AcLEA34	CAAT-box	CAAAT	1825	5	+	Pisum sativum	common cis-acting element in promoter and enhancer regions
AcLEA34	CAAT-box	CAAAT	1920	5	+	Pisum sativum	common cis-acting element in promoter and enhancer regions
AcLEA34	A-box	CCGTCC	587	6	+	Petroselinum crispum	cis-acting regulatory element
AcLEA34	A-box	CCGTCC	893	6	+	Petroselinum crispum	cis-acting regulatory element
AcLEA34	DRE1	ACCGAGA	216	7	+	Zea mays
AcLEA34	DRE1	ACCGAGA	310	7	+	Zea mays
AcLEA34	STRE	AGGGG	656	5	+	Arabidopsis thaliana
AcLEA34	STRE	AGGGG	792	5	+	Arabidopsis thaliana
AcLEA34	STRE	AGGGG	801	5	+	Arabidopsis thaliana
AcLEA34	STRE	AGGGG	982	5	+	Arabidopsis thaliana
AcLEA34	STRE	AGGGG	1011	5	+	Arabidopsis thaliana
AcLEA34	STRE	AGGGG	1027	5	-	Arabidopsis thaliana
AcLEA34	STRE	AGGGG	1097	5	+	Arabidopsis thaliana
AcLEA34	G-Box	CACGTG	1707	6	-	Pisum sativum	cis-acting regulatory element involved in light responsiveness
AcLEA34	circadian	CAAAGATATC	166	9	+	Lycopersicon esculentum	cis-acting regulatory element involved in circadian control
AcLEA34	ARE	AAACCA	228	6	+	Zea mays	cis-acting regulatory element essential for the anaerobic induction
AcLEA34	AT~TATA-box	TATATA	1561	6	-	Arabidopsis thaliana
AcLEA34	AT~TATA-box	TATATA	1563	6	-	Arabidopsis thaliana
AcLEA34	AT~TATA-box	TATATA	1565	6	-	Arabidopsis thaliana
AcLEA34	AT~TATA-box	TATATA	1567	6	-	Arabidopsis thaliana
AcLEA34	AT~TATA-box	TATATA	1569	6	-	Arabidopsis thaliana
AcLEA34	AT~TATA-box	TATATA	1959	6	-	Arabidopsis thaliana
AcLEA34	AT~TATA-box	TATATA	1961	6	-	Arabidopsis thaliana
AcLEA34	AT~TATA-box	TATATA	1963	6	-	Arabidopsis thaliana
AcLEA34	AT~TATA-box	TATATA	1965	6	-	Arabidopsis thaliana
AcLEA34	AT~TATA-box	TATATA	1967	6	-	Arabidopsis thaliana
AcLEA34	CAT-box	GCCACT	263	6	+	Arabidopsis thaliana	cis-acting regulatory element related to meristem expression
AcLEA34	CAT-box	GCCACT	464	6	+	Arabidopsis thaliana	cis-acting regulatory element related to meristem expression
AcLEA34	ABRE	GCCGCGTGGC	824	9	+	Oryza sativa	cis-acting element involved in the abscisic acid responsiveness
AcLEA34	ABRE	CGCACGTGTC	1705	9	+	Hordeum vulgare	cis-acting element involved in the abscisic acid responsiveness
AcLEA34	ABRE	CACGTG	1707	6	-	Arabidopsis thaliana	cis-acting element involved in the abscisic acid responsiveness
AcLEA34	ABRE	ACGTG	1708	5	+	Arabidopsis thaliana	cis-acting element involved in the abscisic acid responsiveness
AcLEA34	TGACG-motif	TGACG	57	5	+	Hordeum vulgare	cis-acting regulatory element involved in the MeJA-responsiveness
AcLEA34	TGACG-motif	TGACG	615	5	-	Hordeum vulgare	cis-acting regulatory element involved in the MeJA-responsiveness
AcLEA34	TGACG-motif	TGACG	966	5	+	Hordeum vulgare	cis-acting regulatory element involved in the MeJA-responsiveness
AcLEA34	CCGTCC motif	CCGTCC	587	6	+	Nicotiana tabacum
AcLEA34	CCGTCC motif	CCGTCC	893	6	+	Nicotiana tabacum
AcLEA34	Sp1	GGGCGG	822	6	+	Oryza sativa	light responsive element
AcLEA34	Sp1	GGGCGG	984	6	+	Oryza sativa	light responsive element
AcLEA34	CCGTCC-box	CCGTCC	587	6	+	Petroselinum hortense
AcLEA34	CCGTCC-box	CCGTCC	893	6	+	Petroselinum hortense
AcLEA34	Unnamed__6	taTAAATATct	1558	10	-	Zea mays
AcLEA34	LTR	CCGAAA	224	6	+	Hordeum vulgare	cis-acting element involved in low-temperature responsiveness
AcLEA34	LTR	CCGAAA	1261	6	-	Hordeum vulgare	cis-acting element involved in low-temperature responsiveness
AcLEA23	ABRE3a	TACGTG	416	6	-	Zea mays
AcLEA23	AT~TATA-box	TATATA	324	6	+	Arabidopsis thaliana
AcLEA23	AT~TATA-box	TATATA	944	6	+	Arabidopsis thaliana
AcLEA23	AT~TATA-box	TATATA	1063	6	-	Arabidopsis thaliana
AcLEA23	AT~TATA-box	TATATA	1260	6	-	Arabidopsis thaliana
AcLEA23	AT~TATA-box	TATATA	1404	6	-	Arabidopsis thaliana
AcLEA23	AT~TATA-box	TATATA	1428	6	-	Arabidopsis thaliana
AcLEA23	AT~TATA-box	TATATA	1609	6	-	Arabidopsis thaliana
AcLEA23	AT~TATA-box	TATATA	1611	6	-	Arabidopsis thaliana
AcLEA23	AT~TATA-box	TATATA	1613	6	-	Arabidopsis thaliana
AcLEA23	AT~TATA-box	TATATA	1771	6	-	Arabidopsis thaliana
AcLEA23	AT~TATA-box	TATATA	1773	6	-	Arabidopsis thaliana
AcLEA23	AT~TATA-box	TATATA	1775	6	-	Arabidopsis thaliana
AcLEA23	AT~TATA-box	TATATA	1777	6	-	Arabidopsis thaliana
AcLEA23	AT~TATA-box	TATATA	1779	6	-	Arabidopsis thaliana
AcLEA23	AT~TATA-box	TATATA	1781	6	-	Arabidopsis thaliana
AcLEA23	AT~TATA-box	TATATA	1783	6	-	Arabidopsis thaliana
AcLEA23	AT~TATA-box	TATATA	1785	6	-	Arabidopsis thaliana
AcLEA23	AT~TATA-box	TATATA	1787	6	-	Arabidopsis thaliana
AcLEA23	AT~TATA-box	TATATA	1789	6	-	Arabidopsis thaliana
AcLEA23	ARE	AAACCA	1131	6	-	Zea mays	cis-acting regulatory element essential for the anaerobic induction
AcLEA23	ARE	AAACCA	1583	6	+	Zea mays	cis-acting regulatory element essential for the anaerobic induction
AcLEA23	STRE	AGGGG	305	5	-	Arabidopsis thaliana
AcLEA23	STRE	AGGGG	1960	5	-	Arabidopsis thaliana
AcLEA23	MYB-like sequence	TAACCA	263	6	-	Arabidopsis thaliana
AcLEA23	GATA-motif	AAGGATAAGG	1879	9	-	Solanum tuberosum	part of a light responsive element
AcLEA23	P-box	CCTTTTG	1725	7	-	Oryza sativa	gibberellin-responsive element
AcLEA23	ABRE4	CACGTA	416	6	+	Zea mays
AcLEA23	Unnamed__10	TCCACGTAGA	414	9	+	Zea mays
AcLEA23	dOCT	CTCGGATC	844	8	-	Zea mays
AcLEA23	TCA	TCATCTTCAT	1492	9	+	Pisum sativum
AcLEA23	TATA-box	TATA	123	4	+	Arabidopsis thaliana	core promoter element around -30 of transcription start
AcLEA23	TATA-box	TACAAAA	137	7	-	Oryza sativa	core promoter element around -30 of transcription start
AcLEA23	TATA-box	TACAAAA	172	7	+	Oryza sativa	core promoter element around -30 of transcription start
AcLEA23	TATA-box	ATATAT	323	6	+	Brassica napus	core promoter element around -30 of transcription start
AcLEA23	TATA-box	TATATA	324	6	+	Arabidopsis thaliana	core promoter element around -30 of transcription start
AcLEA23	TATA-box	ATATAT	325	6	+	Brassica napus	core promoter element around -30 of transcription start
AcLEA23	TATA-box	TATA	326	4	+	Arabidopsis thaliana	core promoter element around -30 of transcription start
AcLEA23	TATA-box	ATATAT	338	6	+	Brassica napus	core promoter element around -30 of transcription start
AcLEA23	TATA-box	TATA	339	4	+	Arabidopsis thaliana	core promoter element around -30 of transcription start
AcLEA23	TATA-box	TATAAATA	356	8	-	Daucus carota	core promoter element around -30 of transcription start
AcLEA23	TATA-box	TATAAAT	357	7	-	Brassica juncea	core promoter element around -30 of transcription start
AcLEA23	TATA-box	TATAAA	358	6	-	Helianthus annuus	core promoter element around -30 of transcription start
AcLEA23	TATA-box	TATAA	359	5	-	Arabidopsis thaliana	core promoter element around -30 of transcription start
AcLEA23	TATA-box	TATA	360	4	+	Arabidopsis thaliana	core promoter element around -30 of transcription start
AcLEA23	TATA-box	ATATAT	430	6	+	Brassica napus	core promoter element around -30 of transcription start
AcLEA23	TATA-box	TATA	431	4	+	Arabidopsis thaliana	core promoter element around -30 of transcription start
AcLEA23	TATA-box	TATAA	629	5	-	Arabidopsis thaliana	core promoter element around -30 of transcription start
AcLEA23	TATA-box	TATA	630	4	+	Arabidopsis thaliana	core promoter element around -30 of transcription start
AcLEA23	TATA-box	TATA	641	4	+	Arabidopsis thaliana	core promoter element around -30 of transcription start
AcLEA23	TATA-box	taTATAAAtc	919	9	+	Arabidopsis thaliana	core promoter element around -30 of transcription start
AcLEA23	TATA-box	ATATAA	935	6	+	Brassica oleracea	core promoter element around -30 of transcription start
AcLEA23	TATA-box	TATA	936	4	+	Arabidopsis thaliana	core promoter element around -30 of transcription start
AcLEA23	TATA-box	ATTATA	942	6	+	Brassica napus	core promoter element around -30 of transcription start
AcLEA23	TATA-box	TATATAA	943	7	-	Arabidopsis thaliana	core promoter element around -30 of transcription start
AcLEA23	TATA-box	TATATA	944	6	+	Arabidopsis thaliana	core promoter element around -30 of transcription start
AcLEA23	TATA-box	ATATAA	945	6	+	Brassica oleracea	core promoter element around -30 of transcription start
AcLEA23	TATA-box	TATA	946	4	+	Arabidopsis thaliana	core promoter element around -30 of transcription start
AcLEA23	TATA-box	ATATAA	1054	6	+	Brassica oleracea	core promoter element around -30 of transcription start
AcLEA23	TATA-box	TATA	1055	4	-	Arabidopsis thaliana	core promoter element around -30 of transcription start
AcLEA23	TATA-box	ATTATA	1061	6	+	Brassica napus	core promoter element around -30 of transcription start
AcLEA23	TATA-box	TATATAA	1062	7	-	Arabidopsis thaliana	core promoter element around -30 of transcription start
AcLEA23	TATA-box	TATATA	1063	6	-	Arabidopsis thaliana	core promoter element around -30 of transcription start
AcLEA23	TATA-box	ATATAA	1064	6	+	Brassica oleracea	core promoter element around -30 of transcription start
AcLEA23	TATA-box	TATA	1065	4	-	Arabidopsis thaliana	core promoter element around -30 of transcription start
AcLEA23	TATA-box	TACAAAA	1116	7	+	Oryza sativa	core promoter element around -30 of transcription start
AcLEA23	TATA-box	ATATAA	1138	6	+	Brassica oleracea	core promoter element around -30 of transcription start
AcLEA23	TATA-box	TATA	1139	4	-	Arabidopsis thaliana	core promoter element around -30 of transcription start
AcLEA23	TATA-box	TATACA	1150	6	-	Helianthus annuus	core promoter element around -30 of transcription start
AcLEA23	TATA-box	TATA	1152	4	-	Arabidopsis thaliana	core promoter element around -30 of transcription start
AcLEA23	TATA-box	TATAA	1219	5	-	Arabidopsis thaliana	core promoter element around -30 of transcription start
AcLEA23	TATA-box	TATA	1220	4	-	Arabidopsis thaliana	core promoter element around -30 of transcription start
AcLEA23	TATA-box	TATATA	1260	6	-	Arabidopsis thaliana	core promoter element around -30 of transcription start
AcLEA23	TATA-box	ATATAT	1261	6	-	Brassica napus	core promoter element around -30 of transcription start
AcLEA23	TATA-box	TATA	1262	4	-	Arabidopsis thaliana	core promoter element around -30 of transcription start
AcLEA23	TATA-box	TACAAAA	1268	7	+	Oryza sativa	core promoter element around -30 of transcription start
AcLEA23	TATA-box	ATTATA	1281	6	+	Brassica napus	core promoter element around -30 of transcription start
AcLEA23	TATA-box	TATAA	1282	5	-	Arabidopsis thaliana	core promoter element around -30 of transcription start
AcLEA23	TATA-box	TATA	1283	4	-	Arabidopsis thaliana	core promoter element around -30 of transcription start
AcLEA23	TATA-box	ATATAA	1329	6	+	Brassica oleracea	core promoter element around -30 of transcription start
AcLEA23	TATA-box	TATA	1330	4	-	Arabidopsis thaliana	core promoter element around -30 of transcription start
AcLEA23	TATA-box	TATA	1392	4	-	Arabidopsis thaliana	core promoter element around -30 of transcription start
AcLEA23	TATA-box	ATATAT	1403	6	-	Brassica napus	core promoter element around -30 of transcription start
AcLEA23	TATA-box	TATATA	1404	6	-	Arabidopsis thaliana	core promoter element around -30 of transcription start
AcLEA23	TATA-box	ATATAA	1405	6	+	Brassica oleracea	core promoter element around -30 of transcription start
AcLEA23	TATA-box	TATA	1406	4	-	Arabidopsis thaliana	core promoter element around -30 of transcription start
AcLEA23	TATA-box	ATATAT	1427	6	-	Brassica napus	core promoter element around -30 of transcription start
AcLEA23	TATA-box	TATATA	1428	6	-	Arabidopsis thaliana	core promoter element around -30 of transcription start
AcLEA23	TATA-box	ATATAA	1429	6	+	Brassica oleracea	core promoter element around -30 of transcription start
AcLEA23	TATA-box	TATA	1430	4	-	Arabidopsis thaliana	core promoter element around -30 of transcription start
AcLEA23	TATA-box	ATATAT	1479	6	-	Brassica napus	core promoter element around -30 of transcription start
AcLEA23	TATA-box	TATA	1480	4	-	Arabidopsis thaliana	core promoter element around -30 of transcription start
AcLEA23	TATA-box	ATATAT	1500	6	-	Brassica napus	core promoter element around -30 of transcription start
AcLEA23	TATA-box	TATA	1501	4	-	Arabidopsis thaliana	core promoter element around -30 of transcription start
AcLEA23	TATA-box	TATACA	1607	6	-	Helianthus annuus	core promoter element around -30 of transcription start
AcLEA23	TATA-box	TATATA	1609	6	-	Arabidopsis thaliana	core promoter element around -30 of transcription start
AcLEA23	TATA-box	ATATAT	1610	6	-	Brassica napus	core promoter element around -30 of transcription start
AcLEA23	TATA-box	TATATA	1611	6	-	Arabidopsis thaliana	core promoter element around -30 of transcription start
AcLEA23	TATA-box	ATATAT	1612	6	-	Brassica napus	core promoter element around -30 of transcription start
AcLEA23	TATA-box	TATATA	1613	6	-	Arabidopsis thaliana	core promoter element around -30 of transcription start
AcLEA23	TATA-box	ATATAT	1614	6	-	Brassica napus	core promoter element around -30 of transcription start
AcLEA23	TATA-box	TATA	1615	4	-	Arabidopsis thaliana	core promoter element around -30 of transcription start
AcLEA23	TATA-box	ATATAA	1688	6	+	Brassica oleracea	core promoter element around -30 of transcription start
AcLEA23	TATA-box	TATA	1689	4	-	Arabidopsis thaliana	core promoter element around -30 of transcription start
AcLEA23	TATA-box	TACAAAA	1723	7	+	Oryza sativa	core promoter element around -30 of transcription start
AcLEA23	TATA-box	TATA	1735	4	-	Arabidopsis thaliana	core promoter element around -30 of transcription start
AcLEA23	TATA-box	TATATA	1771	6	-	Arabidopsis thaliana	core promoter element around -30 of transcription start
AcLEA23	TATA-box	ATATAT	1772	6	-	Brassica napus	core promoter element around -30 of transcription start
AcLEA23	TATA-box	TATATA	1773	6	-	Arabidopsis thaliana	core promoter element around -30 of transcription start
AcLEA23	TATA-box	ATATAT	1774	6	-	Brassica napus	core promoter element around -30 of transcription start
AcLEA23	TATA-box	TATATA	1775	6	-	Arabidopsis thaliana	core promoter element around -30 of transcription start
AcLEA23	TATA-box	ATATAT	1776	6	-	Brassica napus	core promoter element around -30 of transcription start
AcLEA23	TATA-box	TATATA	1777	6	-	Arabidopsis thaliana	core promoter element around -30 of transcription start
AcLEA23	TATA-box	ATATAT	1778	6	-	Brassica napus	core promoter element around -30 of transcription start
AcLEA23	TATA-box	TATATA	1779	6	-	Arabidopsis thaliana	core promoter element around -30 of transcription start
AcLEA23	TATA-box	ATATAT	1780	6	-	Brassica napus	core promoter element around -30 of transcription start
AcLEA23	TATA-box	TATATA	1781	6	-	Arabidopsis thaliana	core promoter element around -30 of transcription start
AcLEA23	TATA-box	ATATAT	1782	6	-	Brassica napus	core promoter element around -30 of transcription start
AcLEA23	TATA-box	TATATA	1783	6	-	Arabidopsis thaliana	core promoter element around -30 of transcription start
AcLEA23	TATA-box	ATATAT	1784	6	-	Brassica napus	core promoter element around -30 of transcription start
AcLEA23	TATA-box	TATATA	1785	6	-	Arabidopsis thaliana	core promoter element around -30 of transcription start
AcLEA23	TATA-box	ATATAT	1786	6	-	Brassica napus	core promoter element around -30 of transcription start
AcLEA23	TATA-box	TATATA	1787	6	-	Arabidopsis thaliana	core promoter element around -30 of transcription start
AcLEA23	TATA-box	ATATAT	1788	6	-	Brassica napus	core promoter element around -30 of transcription start
AcLEA23	TATA-box	TATATA	1789	6	-	Arabidopsis thaliana	core promoter element around -30 of transcription start
AcLEA23	TATA-box	ATATAA	1790	6	+	Brassica oleracea	core promoter element around -30 of transcription start
AcLEA23	TATA-box	TATA	1791	4	-	Arabidopsis thaliana	core promoter element around -30 of transcription start
AcLEA23		motif_sequence	452	4	-	organism	short_function
AcLEA23		motif_sequence	676	4	-	organism	short_function
AcLEA23		motif_sequence	959	4	+	organism	short_function
AcLEA23		motif_sequence	1632	4	+	organism	short_function
AcLEA23		motif_sequence	1730	4	-	organism	short_function
AcLEA23		motif_sequence	1819	4	+	organism	short_function
AcLEA23	GARE-motif	TCTGTTG	927	7	+	Brassica oleracea	gibberellin-responsive element
AcLEA23	TATA	TATAAAAT	936	8	+	Arabidopsis thaliana
AcLEA23	TATA	TATAAAAT	1055	8	+	Arabidopsis thaliana
AcLEA23	TCA-element	CCATCTTTTT	767	9	+	Nicotiana tabacum	cis-acting element involved in salicylic acid responsiveness
AcLEA23	G-box	CCACGTAA	415	8	+	Brassica napus	cis-acting regulatory element involved in light responsiveness
AcLEA23	G-box	TACGTG	416	6	-	Arabidopsis thaliana	cis-acting regulatory element involved in light responsiveness
AcLEA23	G-box	CACGTC	999	6	+	Zea mays	cis-acting regulatory element involved in light responsiveness
AcLEA23	TC-rich repeats	GTTTTCTTAC	1075	9	+	Nicotiana tabacum	cis-acting element involved in defense and stress responsiveness
AcLEA23	Unnamed__1	CGTGG	415	5	-	Zea mays
AcLEA23	Unnamed__1	CGTGG	498	5	+	Zea mays
AcLEA23	Unnamed__1	CGTGG	998	5	-	Zea mays
AcLEA23	CCAAT-box	CAACGG	1104	6	+	Hordeum vulgare	MYBHv1 binding site
AcLEA23	Myb	CAACTG	251	6	+	Arabidopsis thaliana
AcLEA23	Myb	TAACTG	1971	6	-	Arabidopsis thaliana
AcLEA23	Unnamed__12	TCCACGTAGA	414	9	+	Zea mays
AcLEA23	MYB recognition site	CCGTTG	1104	6	-	Arabidopsis thaliana
AcLEA23	CGTCA-motif	CGTCA	1001	5	+	Hordeum vulgare	cis-acting regulatory element involved in the MeJA-responsiveness
AcLEA23	chs-CMA1a	TTACTTAA	40	8	+	Daucus carota	part of a light responsive element
AcLEA23	G-Box	CACGTT	1034	6	-	Pisum sativum	cis-acting regulatory element involved in light responsiveness
AcLEA23	MBS	CAACTG	251	6	+	Arabidopsis thaliana	MYB binding site involved in drought-inducibility
AcLEA23	CAAT-box	CAAT	17	4	+	Nicotiana glutinosa
AcLEA23	CAAT-box	CAAAT	47	5	-	Pisum sativum	common cis-acting element in promoter and enhancer regions
AcLEA23	CAAT-box	CAAAT	103	5	-	Pisum sativum	common cis-acting element in promoter and enhancer regions
AcLEA23	CAAT-box	CCAAT	133	5	+	Arabidopsis thaliana	common cis-acting element in promoter and enhancer regions
AcLEA23	CAAT-box	CAAT	134	4	+	Nicotiana glutinosa
AcLEA23	CAAT-box	CAAAT	158	5	-	Pisum sativum	common cis-acting element in promoter and enhancer regions
AcLEA23	CAAT-box	CAAAT	226	5	+	Pisum sativum	common cis-acting element in promoter and enhancer regions
AcLEA23	CAAT-box	CAAT	238	4	-	Nicotiana glutinosa
AcLEA23	CAAT-box	CAAT	321	4	+	Nicotiana glutinosa
AcLEA23	CAAT-box	CAAT	336	4	+	Nicotiana glutinosa
AcLEA23	CAAT-box	CAAAT	352	5	+	Pisum sativum	common cis-acting element in promoter and enhancer regions
AcLEA23	CAAT-box	CAAAT	401	5	+	Pisum sativum	common cis-acting element in promoter and enhancer regions
AcLEA23	CAAT-box	CAAT	444	4	-	Nicotiana glutinosa
AcLEA23	CAAT-box	CAAT	493	4	+	Nicotiana glutinosa
AcLEA23	CAAT-box	CAAAT	522	5	+	Pisum sativum	common cis-acting element in promoter and enhancer regions
AcLEA23	CAAT-box	CAAT	556	4	+	Nicotiana glutinosa
AcLEA23	CAAT-box	CAAT	663	4	+	Nicotiana glutinosa
AcLEA23	CAAT-box	CCAAT	725	5	+	Arabidopsis thaliana	common cis-acting element in promoter and enhancer regions
AcLEA23	CAAT-box	CAAT	726	4	+	Nicotiana glutinosa
AcLEA23	CAAT-box	CCAAT	792	5	+	Arabidopsis thaliana	common cis-acting element in promoter and enhancer regions
AcLEA23	CAAT-box	CAAT	793	4	+	Nicotiana glutinosa
AcLEA23	CAAT-box	CCAAT	830	5	-	Arabidopsis thaliana	common cis-acting element in promoter and enhancer regions
AcLEA23	CAAT-box	CAAT	855	4	+	Nicotiana glutinosa
AcLEA23	CAAT-box	CCAAT	1129	5	-	Arabidopsis thaliana	common cis-acting element in promoter and enhancer regions
AcLEA23	CAAT-box	CAAT	1166	4	-	Nicotiana glutinosa
AcLEA23	CAAT-box	CAAAT	1177	5	-	Pisum sativum	common cis-acting element in promoter and enhancer regions
AcLEA23	CAAT-box	CAAAT	1236	5	+	Pisum sativum	common cis-acting element in promoter and enhancer regions
AcLEA23	CAAT-box	CAAAT	1276	5	-	Pisum sativum	common cis-acting element in promoter and enhancer regions
AcLEA23	CAAT-box	CAAAT	1335	5	-	Pisum sativum	common cis-acting element in promoter and enhancer regions
AcLEA23	CAAT-box	CAAAT	1366	5	-	Pisum sativum	common cis-acting element in promoter and enhancer regions
AcLEA23	CAAT-box	CAAAT	1434	5	-	Pisum sativum	common cis-acting element in promoter and enhancer regions
AcLEA23	CAAT-box	CCAAT	1510	5	-	Arabidopsis thaliana	common cis-acting element in promoter and enhancer regions
AcLEA23	CAAT-box	CCAAT	1515	5	-	Arabidopsis thaliana	common cis-acting element in promoter and enhancer regions
AcLEA23	CAAT-box	CAAT	1537	4	+	Nicotiana glutinosa
AcLEA23	CAAT-box	CAAAT	1551	5	+	Pisum sativum	common cis-acting element in promoter and enhancer regions
AcLEA23	CAAT-box	CCAAT	1589	5	+	Arabidopsis thaliana	common cis-acting element in promoter and enhancer regions
AcLEA23	CAAT-box	CAAT	1590	4	+	Nicotiana glutinosa
AcLEA23	CAAT-box	CCAAT	1594	5	+	Arabidopsis thaliana	common cis-acting element in promoter and enhancer regions
AcLEA23	CAAT-box	CAAT	1595	4	+	Nicotiana glutinosa
AcLEA23	CAAT-box	CAAT	1664	4	-	Nicotiana glutinosa
AcLEA23	CAAT-box	CAAT	1680	4	-	Nicotiana glutinosa
AcLEA23	CAAT-box	CAAAT	1806	5	+	Pisum sativum	common cis-acting element in promoter and enhancer regions
AcLEA23	MRE	AACCTAA	1451	7	+	Petroselinum crispum	MYB binding site involved in light responsiveness
AcLEA23	Unnamed__6	taTAAATATct	353	10	-	Zea mays
AcLEA23	Unnamed__6	taTAAATATct	1065	10	+	Zea mays
AcLEA23	TGACG-motif	TGACG	1001	5	-	Hordeum vulgare	cis-acting regulatory element involved in the MeJA-responsiveness
AcLEA23	ABRE	ACGTG	416	5	-	Arabidopsis thaliana	cis-acting element involved in the abscisic acid responsiveness
AcLEA23	ABRE	ACGTG	999	5	-	Arabidopsis thaliana	cis-acting element involved in the abscisic acid responsiveness
AcLEA23	ABRE	ACGTG	1035	5	+	Arabidopsis thaliana	cis-acting element involved in the abscisic acid responsiveness
AcLEA23	Unnamed__8	TCCACGTAGA	414	9	+	Zea mays
AcLEA23	AAGAA-motif	gGTAAAGAAA	270	9	-	Avena sativa
AcLEA23	AAGAA-motif	GAAAGAA	271	7	-	Avena sativa
AcLEA23	AAGAA-motif	gGTAAAGAAA	1317	9	-	Avena sativa
AcLEA23	Unnamed__14	TCCACGTAGA	414	9	+	Zea mays
AcLEA23	MYC	CATTTG	522	6	-	Arabidopsis thaliana
AcLEA23	MYC	CATGTG	908	6	-	Arabidopsis thaliana
AcLEA23	as-1	TGACG	1001	5	-	Arabidopsis thaliana
AcLEA23	TCCC-motif	TCTCCCT	459	7	+	Spinacia oleracea	part of a light responsive element
AcLEA23	Myb-binding site	CAACAG	254	6	-	Nicotiana tabacum
AcLEA23	Myb-binding site	CAACAG	928	6	-	Nicotiana tabacum
AcLEA23	GC-motif	CCCCCG	1937	6	+	Zea mays	enhancer-like element involved in anoxic specific inducibility
AcLEA23	MYB	CAACAG	254	6	-	Arabidopsis thaliana
AcLEA23	MYB	TAACCA	263	6	-	Arabidopsis thaliana
AcLEA23	MYB	CAACAG	928	6	-	Arabidopsis thaliana
AcLEA23	MYB	CAACCA	1547	6	+	Arabidopsis thaliana
AcLEA23	MYB	CAACCA	1574	6	+	Arabidopsis thaliana
AcLEA23	MYB	CAACCA	1993	6	+	Arabidopsis thaliana
AcLEA23	WRE3	CCACCT	545	6	+	Pisum sativum
AcLEA23	I-box	gGATAAGGTG	1877	9	-	Zea mays	part of a light responsive element
AcLEA23	3-AF3 binding site	CACTATCTAAC	92	10	-	Pisum sativum	part of a conserved DNA module array (CMA3)
AcLEA23	TCT-motif	TCTTAC	1639	6	-	Arabidopsis thaliana	part of a light responsive element
AcLEA23	Unnamed__4	CTCC	131	4	+	Petroselinum hortense
AcLEA23	Unnamed__4	CTCC	308	4	+	Petroselinum hortense
AcLEA23	Unnamed__4	CTCC	413	4	+	Petroselinum hortense
AcLEA23	Unnamed__4	CTCC	449	4	-	Petroselinum hortense
AcLEA23	Unnamed__4	CTCC	460	4	+	Petroselinum hortense
AcLEA23	Unnamed__4	CTCC	510	4	-	Petroselinum hortense
AcLEA23	Unnamed__4	CTCC	543	4	+	Petroselinum hortense
AcLEA23	Box 4	ATTAAT	329	6	+	Petroselinum crispum	part of a conserved DNA module involved in light responsiveness
AcLEA23	Box 4	ATTAAT	971	6	+	Petroselinum crispum	part of a conserved DNA module involved in light responsiveness
AcLEA23	Box 4	ATTAAT	1286	6	-	Petroselinum crispum	part of a conserved DNA module involved in light responsiveness
AcLEA23	Box 4	ATTAAT	1849	6	-	Petroselinum crispum	part of a conserved DNA module involved in light responsiveness
AcLEA33	Myb-binding site	CAACAG	1125	6	-	Nicotiana tabacum
AcLEA33	TATA-box	taTATAAAtc	28	9	-	Arabidopsis thaliana	core promoter element around -30 of transcription start
AcLEA33	TATA-box	TATA	34	4	+	Arabidopsis thaliana	core promoter element around -30 of transcription start
AcLEA33	TATA-box	ATTATA	182	6	+	Brassica napus	core promoter element around -30 of transcription start
AcLEA33	TATA-box	TATAA	183	5	-	Arabidopsis thaliana	core promoter element around -30 of transcription start
AcLEA33	TATA-box	TATA	184	4	+	Arabidopsis thaliana	core promoter element around -30 of transcription start
AcLEA33	TATA-box	TATA	213	4	+	Arabidopsis thaliana	core promoter element around -30 of transcription start
AcLEA33	TATA-box	TATAAAT	405	7	-	Brassica juncea	core promoter element around -30 of transcription start
AcLEA33	TATA-box	TATAAA	406	6	-	Helianthus annuus	core promoter element around -30 of transcription start
AcLEA33	TATA-box	TATAA	407	5	-	Arabidopsis thaliana	core promoter element around -30 of transcription start
AcLEA33	TATA-box	TATA	408	4	+	Arabidopsis thaliana	core promoter element around -30 of transcription start
AcLEA33	TATA-box	TATAAAA	697	7	-	Pisum sativum	core promoter element around -30 of transcription start
AcLEA33	TATA-box	TATAAA	698	6	-	Helianthus annuus	core promoter element around -30 of transcription start
AcLEA33	TATA-box	TATAA	699	5	-	Arabidopsis thaliana	core promoter element around -30 of transcription start
AcLEA33	TATA-box	TATA	700	4	+	Arabidopsis thaliana	core promoter element around -30 of transcription start
AcLEA33	TATA-box	TATAAATA	824	8	-	Daucus carota	core promoter element around -30 of transcription start
AcLEA33	TATA-box	TATAAAT	825	7	-	Brassica juncea	core promoter element around -30 of transcription start
AcLEA33	TATA-box	TATAAA	826	6	-	Helianthus annuus	core promoter element around -30 of transcription start
AcLEA33	TATA-box	TATAA	827	5	-	Arabidopsis thaliana	core promoter element around -30 of transcription start
AcLEA33	TATA-box	TATA	828	4	+	Arabidopsis thaliana	core promoter element around -30 of transcription start
AcLEA33	TATA-box	TACAAAA	847	7	+	Oryza sativa	core promoter element around -30 of transcription start
AcLEA33	TATA-box	TATA	865	4	+	Arabidopsis thaliana	core promoter element around -30 of transcription start
AcLEA33	TATA-box	TATATA	932	6	+	Arabidopsis thaliana	core promoter element around -30 of transcription start
AcLEA33	TATA-box	ATATAT	933	6	+	Brassica napus	core promoter element around -30 of transcription start
AcLEA33	TATA-box	TATATA	934	6	+	Arabidopsis thaliana	core promoter element around -30 of transcription start
AcLEA33	TATA-box	ATATAT	935	6	+	Brassica napus	core promoter element around -30 of transcription start
AcLEA33	TATA-box	TATA	936	4	+	Arabidopsis thaliana	core promoter element around -30 of transcription start
AcLEA33	TATA-box	TATATAA	1135	7	-	Arabidopsis thaliana	core promoter element around -30 of transcription start
AcLEA33	TATA-box	TATATA	1136	6	-	Arabidopsis thaliana	core promoter element around -30 of transcription start
AcLEA33	TATA-box	ATATAT	1137	6	-	Brassica napus	core promoter element around -30 of transcription start
AcLEA33	TATA-box	TATATA	1138	6	-	Arabidopsis thaliana	core promoter element around -30 of transcription start
AcLEA33	TATA-box	TATA	1140	4	-	Arabidopsis thaliana	core promoter element around -30 of transcription start
AcLEA33	TATA-box	ATATAA	1279	6	+	Brassica oleracea	core promoter element around -30 of transcription start
AcLEA33	TATA-box	TATA	1280	4	-	Arabidopsis thaliana	core promoter element around -30 of transcription start
AcLEA33	TATA-box	TATAA	1465	5	-	Arabidopsis thaliana	core promoter element around -30 of transcription start
AcLEA33	TATA-box	TATA	1466	4	-	Arabidopsis thaliana	core promoter element around -30 of transcription start
AcLEA33	TATA-box	TATA	1475	4	-	Arabidopsis thaliana	core promoter element around -30 of transcription start
AcLEA33	TATA-box	TATA	1523	4	-	Arabidopsis thaliana	core promoter element around -30 of transcription start
AcLEA33	TATA-box	TACAAAA	1747	7	-	Oryza sativa	core promoter element around -30 of transcription start
AcLEA33	TATA-box	ATTATA	1848	6	+	Brassica napus	core promoter element around -30 of transcription start
AcLEA33	TATA-box	TATATAA	1849	7	-	Arabidopsis thaliana	core promoter element around -30 of transcription start
AcLEA33	TATA-box	TATATA	1850	6	-	Arabidopsis thaliana	core promoter element around -30 of transcription start
AcLEA33	TATA-box	TATA	1852	4	-	Arabidopsis thaliana	core promoter element around -30 of transcription start
AcLEA33	TATA-box	TACAAAA	1871	7	+	Oryza sativa	core promoter element around -30 of transcription start
AcLEA33	TATA-box	ATTATA	1969	6	+	Brassica napus	core promoter element around -30 of transcription start
AcLEA33	TATA-box	TATAA	1970	5	-	Arabidopsis thaliana	core promoter element around -30 of transcription start
AcLEA33	TATA-box	TATA	1971	4	-	Arabidopsis thaliana	core promoter element around -30 of transcription start
AcLEA33	W box	TTGACC	1773	6	+	Arabidopsis thaliana
AcLEA33	Unnamed__2	AACCTAACCT	1049	9	-	Petroselinum hortense
AcLEA33	MYC	CATGTG	12	6	-	Arabidopsis thaliana
AcLEA33	MYC	CATTTG	706	6	-	Arabidopsis thaliana
AcLEA33	MYC	CATTTG	1000	6	-	Arabidopsis thaliana
AcLEA33	ABRE4	CACGTA	94	6	+	Zea mays
AcLEA33	AuxRR-core	GGTCCAT	709	7	-	Nicotiana tabacum	cis-acting regulatory element involved in auxin responsiveness
AcLEA33	P-box	CCTTTTG	1661	7	+	Oryza sativa	gibberellin-responsive element
AcLEA33	P-box	CCTTTTG	1745	7	+	Oryza sativa	gibberellin-responsive element
AcLEA33	3-AF3 binding site	CACTATCTAAC	913	10	+	Pisum sativum	part of a conserved DNA module array (CMA3)
AcLEA33	TC-rich repeats	ATTCTCTAAC	676	9	-	Nicotiana tabacum	cis-acting element involved in defense and stress responsiveness
AcLEA33	G-box	TACGTG	94	6	-	Arabidopsis thaliana	cis-acting regulatory element involved in light responsiveness
AcLEA33	G-box	CACGAC	1101	6	-	Zea mays	cis-acting regulatory element involved in light responsiveness
AcLEA33	Unnamed__4	CTCC	393	4	-	Petroselinum hortense
AcLEA33	Unnamed__4	CTCC	397	4	+	Petroselinum hortense
AcLEA33	Unnamed__4	CTCC	440	4	-	Petroselinum hortense
AcLEA33	Unnamed__4	CTCC	493	4	+	Petroselinum hortense
AcLEA33	Unnamed__4	CTCC	525	4	-	Petroselinum hortense
AcLEA33	Unnamed__4	CTCC	587	4	-	Petroselinum hortense
AcLEA33	Unnamed__4	CTCC	743	4	-	Petroselinum hortense
AcLEA33	Unnamed__4	CTCC	785	4	-	Petroselinum hortense
AcLEA33	Unnamed__4	CTCC	1289	4	-	Petroselinum hortense
AcLEA33	Unnamed__4	CTCC	1320	4	-	Petroselinum hortense
AcLEA33	Unnamed__4	CTCC	1372	4	+	Petroselinum hortense
AcLEA33	Unnamed__4	CTCC	1460	4	-	Petroselinum hortense
AcLEA33	Unnamed__4	CTCC	1634	4	-	Petroselinum hortense
AcLEA33	Unnamed__4	CTCC	1655	4	+	Petroselinum hortense
AcLEA33	Unnamed__4	CTCC	1900	4	+	Petroselinum hortense
AcLEA33	Unnamed__1	CGTGG	1103	5	+	Zea mays
AcLEA33	Unnamed__1	CGTGG	1728	5	+	Zea mays
AcLEA33	Myb	TAACTG	943	6	+	Arabidopsis thaliana
AcLEA33	TGA-element	AACGAC	1086	6	-	Brassica oleracea	auxin-responsive element
AcLEA33	TGA-element	AACGAC	1333	6	+	Brassica oleracea	auxin-responsive element
AcLEA33		motif_sequence	3	4	+	organism	short_function
AcLEA33		motif_sequence	65	4	-	organism	short_function
AcLEA33		motif_sequence	401	4	-	organism	short_function
AcLEA33		motif_sequence	450	4	+	organism	short_function
AcLEA33		motif_sequence	677	4	-	organism	short_function
AcLEA33		motif_sequence	691	4	-	organism	short_function
AcLEA33		motif_sequence	719	4	-	organism	short_function
AcLEA33		motif_sequence	766	4	-	organism	short_function
AcLEA33		motif_sequence	844	4	+	organism	short_function
AcLEA33		motif_sequence	871	4	+	organism	short_function
AcLEA33		motif_sequence	1115	4	+	organism	short_function
AcLEA33		motif_sequence	1308	4	-	organism	short_function
AcLEA33		motif_sequence	1387	4	-	organism	short_function
AcLEA33		motif_sequence	1391	4	+	organism	short_function
AcLEA33		motif_sequence	1413	4	-	organism	short_function
AcLEA33		motif_sequence	1451	4	-	organism	short_function
AcLEA33		motif_sequence	1718	4	+	organism	short_function
AcLEA33	MYB	CAACCA	131	6	-	Arabidopsis thaliana
AcLEA33	MYB	TAACCA	177	6	-	Arabidopsis thaliana
AcLEA33	MYB	TAACCA	702	6	+	Arabidopsis thaliana
AcLEA33	MYB	TAACCA	1080	6	-	Arabidopsis thaliana
AcLEA33	MYB	CAACAG	1125	6	-	Arabidopsis thaliana
AcLEA33	MYB	CAACCA	1338	6	+	Arabidopsis thaliana
AcLEA33	CARE	CAACTCCC	439	8	-	Oryza sativa
AcLEA33	ERE	ATTTTAAA	347	8	+	Nicotiana glutinos		part of a light responsive element
AcLEA33	ERE	ATTTTAAA	370	8	-	Nicotiana glutinos
AcLEA33	MYB-like sequence	TAACCA	177	6	-	Arabidopsis thaliana
AcLEA33	MYB-like sequence	TAACCA	702	6	+	Arabidopsis thaliana
AcLEA33	MYB-like sequence	TAACCA	1080	6	-	Arabidopsis thaliana
AcLEA33	CAAT-box	CAAT	1	4	+	Nicotiana glutinosa
AcLEA33	CAAT-box	CAAAT	75	5	-	Pisum sativum	common cis-acting element in promoter and enhancer regions
AcLEA33	CAAT-box	CAAAT	84	5	-	Pisum sativum	common cis-acting element in promoter and enhancer regions
AcLEA33	CAAT-box	CCAAT	120	5	-	Arabidopsis thaliana	common cis-acting element in promoter and enhancer regions
AcLEA33	CAAT-box	CAAT	144	4	+	Nicotiana glutinosa
AcLEA33	CAAT-box	CAAAT	150	5	+	Pisum sativum	common cis-acting element in promoter and enhancer regions
AcLEA33	CAAT-box	CAAT	169	4	-	Nicotiana glutinosa
AcLEA33	CAAT-box	CAAT	201	4	+	Nicotiana glutinosa
AcLEA33	CAAT-box	CAAAT	257	5	+	Pisum sativum	common cis-acting element in promoter and enhancer regions
AcLEA33	CAAT-box	CAAT	424	4	-	Nicotiana glutinosa
AcLEA33	CAAT-box	CCAAT	436	5	-	Arabidopsis thaliana	common cis-acting element in promoter and enhancer regions
AcLEA33	CAAT-box	CAAT	488	4	-	Nicotiana glutinosa
AcLEA33	CAAT-box	CAAT	551	4	-	Nicotiana glutinosa
AcLEA33	CAAT-box	CAAAT	706	5	+	Pisum sativum	common cis-acting element in promoter and enhancer regions
AcLEA33	CAAT-box	CAAAT	831	5	-	Pisum sativum	common cis-acting element in promoter and enhancer regions
AcLEA33	CAAT-box	CAAAT	986	5	+	Pisum sativum	common cis-acting element in promoter and enhancer regions
AcLEA33	CAAT-box	CAAAT	1000	5	+	Pisum sativum	common cis-acting element in promoter and enhancer regions
AcLEA33	CAAT-box	CAAAT	1011	5	+	Pisum sativum	common cis-acting element in promoter and enhancer regions
AcLEA33	CAAT-box	CAAT	1019	4	-	Nicotiana glutinosa
AcLEA33	CAAT-box	CAAAT	1040	5	+	Pisum sativum	common cis-acting element in promoter and enhancer regions
AcLEA33	CAAT-box	CAAT	1043	4	-	Nicotiana glutinosa
AcLEA33	CAAT-box	CAAAT	1070	5	-	Pisum sativum	common cis-acting element in promoter and enhancer regions
AcLEA33	CAAT-box	CAAT	1196	4	-	Nicotiana glutinosa
AcLEA33	CAAT-box	CAAT	1250	4	+	Nicotiana glutinosa
AcLEA33	CAAT-box	CCAAT	1420	5	+	Arabidopsis thaliana	common cis-acting element in promoter and enhancer regions
AcLEA33	CAAT-box	CAAT	1421	4	+	Nicotiana glutinosa
AcLEA33	CAAT-box	CAAT	1511	4	-	Nicotiana glutinosa
AcLEA33	CAAT-box	CAAT	1541	4	+	Nicotiana glutinosa
AcLEA33	CAAT-box	CAAT	1590	4	-	Nicotiana glutinosa
AcLEA33	CAAT-box	CAAAT	1680	5	-	Pisum sativum	common cis-acting element in promoter and enhancer regions
AcLEA33	CAAT-box	CAAT	1754	4	+	Nicotiana glutinosa
AcLEA33	CAAT-box	CAAT	1811	4	+	Nicotiana glutinosa
AcLEA33	CAAT-box	CAAT	1818	4	-	Nicotiana glutinosa
AcLEA33	CAAT-box	CAAT	1909	4	+	Nicotiana glutinosa
AcLEA33	CAAT-box	CAAT	1939	4	-	Nicotiana glutinosa
AcLEA33	CAAT-box	CAAT	1946	4	+	Nicotiana glutinosa
AcLEA33	CAAT-box	CCAAT	1976	5	+	Arabidopsis thaliana	common cis-acting element in promoter and enhancer regions
AcLEA33	CAAT-box	CAAT	1977	4	+	Nicotiana glutinosa
AcLEA33	CAAT-box	CAAAT	1991	5	-	Pisum sativum	common cis-acting element in promoter and enhancer regions
AcLEA33	CAT-box	GCCACT	503	6	+	Arabidopsis thaliana	cis-acting regulatory element related to meristem expression
AcLEA33	CAT-box	GCCACT	1636	6	-	Arabidopsis thaliana	cis-acting regulatory element related to meristem expression
AcLEA33	ABRE3a	TACGTG	94	6	-	Zea mays
AcLEA33	AT~TATA-box	TATATA	932	6	+	Arabidopsis thaliana
AcLEA33	AT~TATA-box	TATATA	934	6	+	Arabidopsis thaliana
AcLEA33	AT~TATA-box	TATATA	1136	6	-	Arabidopsis thaliana
AcLEA33	AT~TATA-box	TATATA	1138	6	-	Arabidopsis thaliana
AcLEA33	AT~TATA-box	TATATA	1850	6	-	Arabidopsis thaliana
AcLEA33	ARE	AAACCA	851	6	+	Zea mays	cis-acting regulatory element essential for the anaerobic induction
AcLEA33	ARE	AAACCA	996	6	+	Zea mays	cis-acting regulatory element essential for the anaerobic induction
AcLEA33	STRE	AGGGG	390	5	+	Arabidopsis thaliana
AcLEA33	STRE	AGGGG	1383	5	+	Arabidopsis thaliana
AcLEA33	STRE	AGGGG	1457	5	+	Arabidopsis thaliana
AcLEA33	STRE	AGGGG	1594	5	+	Arabidopsis thaliana
AcLEA33	GATA-motif	GATAGGG	1454	7	+	Pisum sativum	part of a light responsive element
AcLEA33	ABRE	ACGTG	94	5	-	Arabidopsis thaliana	cis-acting element involved in the abscisic acid responsiveness
AcLEA33	DRE	TACCGACAT	206	9	-	Arabidopsis thaliana
AcLEA3	Myc	TCTCTTA	1958	7	+	Arabidopsis thaliana
AcLEA3	TATA-box	TATAAAT	16	7	-	Brassica juncea	core promoter element around -30 of transcription start
AcLEA3	TATA-box	TATAAA	17	6	-	Helianthus annuus	core promoter element around -30 of transcription start
AcLEA3	TATA-box	TATAA	18	5	-	Arabidopsis thaliana	core promoter element around -30 of transcription start
AcLEA3	TATA-box	TATA	19	4	+	Arabidopsis thaliana	core promoter element around -30 of transcription start
AcLEA3	TATA-box	TATAAAA	38	7	-	Pisum sativum	core promoter element around -30 of transcription start
AcLEA3	TATA-box	TATAAA	39	6	-	Helianthus annuus	core promoter element around -30 of transcription start
AcLEA3	TATA-box	TATATAA	40	7	-	Arabidopsis thaliana	core promoter element around -30 of transcription start
AcLEA3	TATA-box	TATATA	41	6	+	Arabidopsis thaliana	core promoter element around -30 of transcription start
AcLEA3	TATA-box	TATA	43	4	+	Arabidopsis thaliana	core promoter element around -30 of transcription start
AcLEA3	TATA-box	TATA	119	4	+	Arabidopsis thaliana	core promoter element around -30 of transcription start
AcLEA3	TATA-box	ATTATA	131	6	+	Brassica napus	core promoter element around -30 of transcription start
AcLEA3	TATA-box	TATATAA	132	7	-	Arabidopsis thaliana	core promoter element around -30 of transcription start
AcLEA3	TATA-box	TATATA	133	6	+	Arabidopsis thaliana	core promoter element around -30 of transcription start
AcLEA3	TATA-box	ATATAA	134	6	+	Brassica oleracea	core promoter element around -30 of transcription start
AcLEA3	TATA-box	TATA	135	4	+	Arabidopsis thaliana	core promoter element around -30 of transcription start
AcLEA3	TATA-box	TATATA	173	6	+	Arabidopsis thaliana	core promoter element around -30 of transcription start
AcLEA3	TATA-box	ATATAT	174	6	+	Brassica napus	core promoter element around -30 of transcription start
AcLEA3	TATA-box	TATATA	175	6	+	Arabidopsis thaliana	core promoter element around -30 of transcription start
AcLEA3	TATA-box	ATATAT	176	6	+	Brassica napus	core promoter element around -30 of transcription start
AcLEA3	TATA-box	TATA	177	4	+	Arabidopsis thaliana	core promoter element around -30 of transcription start
AcLEA3	TATA-box	ATTATA	192	6	+	Brassica napus	core promoter element around -30 of transcription start
AcLEA3	TATA-box	TATAA	193	5	-	Arabidopsis thaliana	core promoter element around -30 of transcription start
AcLEA3	TATA-box	TATA	194	4	+	Arabidopsis thaliana	core promoter element around -30 of transcription start
AcLEA3	TATA-box	ATATAT	237	6	+	Brassica napus	core promoter element around -30 of transcription start
AcLEA3	TATA-box	TATATA	238	6	+	Arabidopsis thaliana	core promoter element around -30 of transcription start
AcLEA3	TATA-box	ATATAT	239	6	+	Brassica napus	core promoter element around -30 of transcription start
AcLEA3	TATA-box	TATATA	240	6	+	Arabidopsis thaliana	core promoter element around -30 of transcription start
AcLEA3	TATA-box	ATATAT	241	6	+	Brassica napus	core promoter element around -30 of transcription start
AcLEA3	TATA-box	TATATA	242	6	+	Arabidopsis thaliana	core promoter element around -30 of transcription start
AcLEA3	TATA-box	ATATAT	243	6	+	Brassica napus	core promoter element around -30 of transcription start
AcLEA3	TATA-box	TATATA	244	6	+	Arabidopsis thaliana	core promoter element around -30 of transcription start
AcLEA3	TATA-box	ATATAT	245	6	+	Brassica napus	core promoter element around -30 of transcription start
AcLEA3	TATA-box	TATATA	246	6	+	Arabidopsis thaliana	core promoter element around -30 of transcription start
AcLEA3	TATA-box	TATA	248	4	+	Arabidopsis thaliana	core promoter element around -30 of transcription start
AcLEA3	TATA-box	TATA	587	4	+	Arabidopsis thaliana	core promoter element around -30 of transcription start
AcLEA3	TATA-box	TACAAAA	605	7	+	Oryza sativa	core promoter element around -30 of transcription start
AcLEA3	TATA-box	TATA	634	4	+	Arabidopsis thaliana	core promoter element around -30 of transcription start
AcLEA3	TATA-box	TATA	731	4	+	Arabidopsis thaliana	core promoter element around -30 of transcription start
AcLEA3	TATA-box	TATATA	853	6	+	Arabidopsis thaliana	core promoter element around -30 of transcription start
AcLEA3	TATA-box	ATATAT	854	6	+	Brassica napus	core promoter element around -30 of transcription start
AcLEA3	TATA-box	TATATA	855	6	+	Arabidopsis thaliana	core promoter element around -30 of transcription start
AcLEA3	TATA-box	ATATAT	856	6	+	Brassica napus	core promoter element around -30 of transcription start
AcLEA3	TATA-box	TATATA	857	6	+	Arabidopsis thaliana	core promoter element around -30 of transcription start
AcLEA3	TATA-box	ATATAT	858	6	+	Brassica napus	core promoter element around -30 of transcription start
AcLEA3	TATA-box	TATATA	859	6	+	Arabidopsis thaliana	core promoter element around -30 of transcription start
AcLEA3	TATA-box	ATATAT	860	6	+	Brassica napus	core promoter element around -30 of transcription start
AcLEA3	TATA-box	TATATA	861	6	+	Arabidopsis thaliana	core promoter element around -30 of transcription start
AcLEA3	TATA-box	ATATAT	862	6	+	Brassica napus	core promoter element around -30 of transcription start
AcLEA3	TATA-box	TATATA	863	6	+	Arabidopsis thaliana	core promoter element around -30 of transcription start
AcLEA3	TATA-box	ATATAT	864	6	+	Brassica napus	core promoter element around -30 of transcription start
AcLEA3	TATA-box	TATATA	865	6	+	Arabidopsis thaliana	core promoter element around -30 of transcription start
AcLEA3	TATA-box	ATATAT	866	6	+	Brassica napus	core promoter element around -30 of transcription start
AcLEA3	TATA-box	TATATA	867	6	+	Arabidopsis thaliana	core promoter element around -30 of transcription start
AcLEA3	TATA-box	ATATAT	868	6	+	Brassica napus	core promoter element around -30 of transcription start
AcLEA3	TATA-box	TATATA	869	6	+	Arabidopsis thaliana	core promoter element around -30 of transcription start
AcLEA3	TATA-box	ATATAT	870	6	+	Brassica napus	core promoter element around -30 of transcription start
AcLEA3	TATA-box	TATA	871	4	+	Arabidopsis thaliana	core promoter element around -30 of transcription start
AcLEA3	TATA-box	ATATAT	914	6	+	Brassica napus	core promoter element around -30 of transcription start
AcLEA3	TATA-box	TATA	915	4	+	Arabidopsis thaliana	core promoter element around -30 of transcription start
AcLEA3	TATA-box	ATATAA	1014	6	+	Brassica oleracea	core promoter element around -30 of transcription start
AcLEA3	TATA-box	TATA	1015	4	-	Arabidopsis thaliana	core promoter element around -30 of transcription start
AcLEA3	TATA-box	ATATAA	1067	6	+	Brassica oleracea	core promoter element around -30 of transcription start
AcLEA3	TATA-box	TATA	1068	4	-	Arabidopsis thaliana	core promoter element around -30 of transcription start
AcLEA3	TATA-box	ccTATAAAaa	1138	9	+	Arabidopsis thaliana	core promoter element around -30 of transcription start
AcLEA3	TATA-box	TATAA	1236	5	-	Arabidopsis thaliana	core promoter element around -30 of transcription start
AcLEA3	TATA-box	TATA	1237	4	-	Arabidopsis thaliana	core promoter element around -30 of transcription start
AcLEA3	TATA-box	TATAA	1332	5	-	Arabidopsis thaliana	core promoter element around -30 of transcription start
AcLEA3	TATA-box	TATA	1333	4	-	Arabidopsis thaliana	core promoter element around -30 of transcription start
AcLEA3	TATA-box	ATATAT	1412	6	-	Brassica napus	core promoter element around -30 of transcription start
AcLEA3	TATA-box	TATA	1413	4	-	Arabidopsis thaliana	core promoter element around -30 of transcription start
AcLEA3	TATA-box	ATTATA	1419	6	+	Brassica napus	core promoter element around -30 of transcription start
AcLEA3	TATA-box	TATAA	1420	5	-	Arabidopsis thaliana	core promoter element around -30 of transcription start
AcLEA3	TATA-box	TATA	1421	4	-	Arabidopsis thaliana	core promoter element around -30 of transcription start
AcLEA3	TATA-box	TATA	1434	4	-	Arabidopsis thaliana	core promoter element around -30 of transcription start
AcLEA3	TATA-box	ATTATA	1445	6	+	Brassica napus	core promoter element around -30 of transcription start
AcLEA3	TATA-box	TATAA	1446	5	-	Arabidopsis thaliana	core promoter element around -30 of transcription start
AcLEA3	TATA-box	TATA	1447	4	-	Arabidopsis thaliana	core promoter element around -30 of transcription start
AcLEA3	TATA-box	TACAAAA	1470	7	+	Oryza sativa	core promoter element around -30 of transcription start
AcLEA3	TATA-box	ATATAA	1479	6	+	Brassica oleracea	core promoter element around -30 of transcription start
AcLEA3	TATA-box	TATA	1480	4	-	Arabidopsis thaliana	core promoter element around -30 of transcription start
AcLEA3	TATA-box	TATTTAAA	1489	8	+	Arabidopsis thaliana	core promoter element around -30 of transcription start
AcLEA3	TATA-box	TATA	1507	4	-	Arabidopsis thaliana	core promoter element around -30 of transcription start
AcLEA3	TATA-box	TATAA	1525	5	-	Arabidopsis thaliana	core promoter element around -30 of transcription start
AcLEA3	TATA-box	TATA	1526	4	-	Arabidopsis thaliana	core promoter element around -30 of transcription start
AcLEA3	TATA-box	ATATAT	1601	6	-	Brassica napus	core promoter element around -30 of transcription start
AcLEA3	TATA-box	TATA	1602	4	-	Arabidopsis thaliana	core promoter element around -30 of transcription start
AcLEA3	TATA-box	TATA	1608	4	-	Arabidopsis thaliana	core promoter element around -30 of transcription start
AcLEA3	TATA-box	TACAAAA	1811	7	-	Oryza sativa	core promoter element around -30 of transcription start
AcLEA3	MYC	CATTTG	315	6	+	Arabidopsis thaliana
AcLEA3	MYC	CATGTG	1790	6	+	Arabidopsis thaliana
AcLEA3	as-1	TGACG	904	5	-	Arabidopsis thaliana
AcLEA3	as-1	TGACG	1280	5	-	Arabidopsis thaliana
AcLEA3	as-1	TGACG	1686	5	+	Arabidopsis thaliana
AcLEA3	WUN-motif	AAATTACTA	448	9	-	Nicotiana glutinosa
AcLEA3	WUN-motif	AAATTACT	449	8	-	Nicotiana glutinosa
AcLEA3	AT-rich element	ATAGAAATCAA	386	10	+	Glycine max	binding site of AT-rich DNA binding protein (ATBP-1)
AcLEA3	AT-rich element	ATAGAAATCAA	707	10	-	Glycine max	binding site of AT-rich DNA binding protein (ATBP-1)
AcLEA3	Unnamed__2	AACCTAACCT	940	9	+	Petroselinum hortense
AcLEA3	Unnamed__2	CCCCGG	1854	6	-	Zea mays
AcLEA3	Unnamed__1	CGTGG	1093	5	+	Zea mays
AcLEA3	CCAAT-box	CAACGG	304	6	-	Hordeum vulgare	MYBHv1 binding site
AcLEA3	CCAAT-box	CAACGG	357	6	-	Hordeum vulgare	MYBHv1 binding site
AcLEA3	CCAAT-box	CAACGG	744	6	+	Hordeum vulgare	MYBHv1 binding site
AcLEA3	Unnamed__4	CTCC	101	4	+	Petroselinum hortense
AcLEA3	Unnamed__4	CTCC	302	4	+	Petroselinum hortense
AcLEA3	Unnamed__4	CTCC	766	4	-	Petroselinum hortense
AcLEA3	Unnamed__4	CTCC	771	4	+	Petroselinum hortense
AcLEA3	Unnamed__4	CTCC	1305	4	+	Petroselinum hortense
AcLEA3	Unnamed__4	CTCC	1347	4	+	Petroselinum hortense
AcLEA3	Unnamed__4	CTCC	1367	4	+	Petroselinum hortense
AcLEA3	Unnamed__4	CTCC	1895	4	+	Petroselinum hortense
AcLEA3	Unnamed__4	CTCC	1952	4	+	Petroselinum hortense
AcLEA3	Unnamed__4	CTCC	1982	4	+	Petroselinum hortense
AcLEA3	MYB recognition site	CCGTTG	304	6	+	Arabidopsis thaliana
AcLEA3	MYB recognition site	CCGTTG	357	6	+	Arabidopsis thaliana
AcLEA3	MYB recognition site	CCGTTG	744	6	-	Arabidopsis thaliana
AcLEA3	CGTCA-motif	CGTCA	904	5	+	Hordeum vulgare	cis-acting regulatory element involved in the MeJA-responsiveness
AcLEA3	CGTCA-motif	CGTCA	1280	5	+	Hordeum vulgare	cis-acting regulatory element involved in the MeJA-responsiveness
AcLEA3	CGTCA-motif	CGTCA	1686	5	-	Hordeum vulgare	cis-acting regulatory element involved in the MeJA-responsiveness
AcLEA3	TC-rich repeats	ATTCTCTAAC	552	9	-	Nicotiana tabacum	cis-acting element involved in defense and stress responsiveness
AcLEA3	DRE core	GCCGAC	1822	6	-	Arabidopsis thaliana
AcLEA3	TCA-element	CCATCTTTTT	1027	9	+	Nicotiana tabacum	cis-acting element involved in salicylic acid responsiveness
AcLEA3	TCT-motif	TCTTAC	227	6	+	Arabidopsis thaliana	part of a light responsive element
AcLEA3	WRE3	CCACCT	791	6	-	Pisum sativum
AcLEA3	CARE	CAACTCCC	1344	8	+	Oryza sativa
AcLEA3	CARE	CAACTCCC	1364	8	+	Oryza sativa
AcLEA3	CARE	CAACTCCC	1892	8	+	Oryza sativa
AcLEA3		motif_sequence	87	4	+	organism	short_function
AcLEA3		motif_sequence	577	4	-	organism	short_function
AcLEA3		motif_sequence	1025	4	-	organism	short_function
AcLEA3		motif_sequence	1063	4	-	organism	short_function
AcLEA3		motif_sequence	1273	4	+	organism	short_function
AcLEA3		motif_sequence	1708	4	-	organism	short_function
AcLEA3		motif_sequence	1945	4	+	organism	short_function
AcLEA3		motif_sequence	1950	4	+	organism	short_function
AcLEA3		motif_sequence	1980	4	+	organism	short_function
AcLEA3		motif_sequence	1994	4	+	organism	short_function
AcLEA3	MYB	CAACCA	460	6	-	Arabidopsis thaliana
AcLEA3	MYB	TAACCA	550	6	-	Arabidopsis thaliana
AcLEA3	MYB	CAACCA	1647	6	-	Arabidopsis thaliana
AcLEA3	MYB	CAACCA	1888	6	+	Arabidopsis thaliana
AcLEA3	MYB	CAACCA	1900	6	+	Arabidopsis thaliana
AcLEA3	TATA	TATAAAAT	37	8	-	Arabidopsis thaliana
AcLEA3	TATA	TATAAAAT	1015	8	+	Arabidopsis thaliana
AcLEA3	TATA	TATAAAAT	1608	8	+	Arabidopsis thaliana
AcLEA3	CAAT-box	CAAT	25	4	+	Nicotiana glutinosa
AcLEA3	CAAT-box	CAAT	114	4	+	Nicotiana glutinosa
AcLEA3	CAAT-box	CAAT	129	4	+	Nicotiana glutinosa
AcLEA3	CAAT-box	CAAT	203	4	-	Nicotiana glutinosa
AcLEA3	CAAT-box	CAAT	208	4	+	Nicotiana glutinosa
AcLEA3	CAAT-box	CAAT	279	4	+	Nicotiana glutinosa
AcLEA3	CAAT-box	CAAAT	316	5	-	Pisum sativum	common cis-acting element in promoter and enhancer regions
AcLEA3	CAAT-box	CAAT	325	4	+	Nicotiana glutinosa
AcLEA3	CAAT-box	CAAAT	340	5	+	Pisum sativum	common cis-acting element in promoter and enhancer regions
AcLEA3	CAAT-box	CCAAT	350	5	-	Arabidopsis thaliana	common cis-acting element in promoter and enhancer regions
AcLEA3	CAAT-box	CAAAT	375	5	-	Pisum sativum	common cis-acting element in promoter and enhancer regions
AcLEA3	CAAT-box	CAAAT	394	5	+	Pisum sativum	common cis-acting element in promoter and enhancer regions
AcLEA3	CAAT-box	CAAAT	401	5	+	Pisum sativum	common cis-acting element in promoter and enhancer regions
AcLEA3	CAAT-box	CAAT	534	4	+	Nicotiana glutinosa
AcLEA3	CAAT-box	CAAT	541	4	-	Nicotiana glutinosa
AcLEA3	CAAT-box	CAAAT	705	5	-	Pisum sativum	common cis-acting element in promoter and enhancer regions
AcLEA3	CAAT-box	CAAAT	762	5	-	Pisum sativum	common cis-acting element in promoter and enhancer regions
AcLEA3	CAAT-box	CAAAT	786	5	+	Pisum sativum	common cis-acting element in promoter and enhancer regions
AcLEA3	CAAT-box	CAAT	933	4	-	Nicotiana glutinosa
AcLEA3	CAAT-box	CAAT	1153	4	+	Nicotiana glutinosa
AcLEA3	CAAT-box	CAAT	1203	4	+	Nicotiana glutinosa
AcLEA3	CAAT-box	CAAAT	1402	5	+	Pisum sativum	common cis-acting element in promoter and enhancer regions
AcLEA3	CAAT-box	CAAT	1588	4	-	Nicotiana glutinosa
AcLEA3	CAAT-box	CAAAT	1657	5	+	Pisum sativum	common cis-acting element in promoter and enhancer regions
AcLEA3	CAAT-box	CAAT	1660	4	-	Nicotiana glutinosa
AcLEA3	CAAT-box	CAAT	1734	4	-	Nicotiana glutinosa
AcLEA3	CAAT-box	CAAT	1807	4	+	Nicotiana glutinosa
AcLEA3	CAAT-box	CAAT	1837	4	+	Nicotiana glutinosa
AcLEA3	CAAT-box	CAAT	1881	4	+	Nicotiana glutinosa
AcLEA3	CAAT-box	CAACCAACTCC	1888	11	+	Arabidopsis thaliana	common cis-acting element in promoter and enhancer regions
AcLEA3	CAAT-box	CAAT	1917	4	+	Nicotiana glutinosa
AcLEA3	ERE	ATTTCATA	699	8	-	Nicotiana glutinos		part of a light responsive element
AcLEA3	ERE	ATTTCATA	917	8	-	Nicotiana glutinos
AcLEA3	ERE	ATTTTAAA	1718	8	-	Nicotiana glutinos
AcLEA3	MYB-like sequence	TAACCA	550	6	-	Arabidopsis thaliana
AcLEA3	ARE	AAACCA	1101	6	+	Zea mays	cis-acting regulatory element essential for the anaerobic induction
AcLEA3	ARE	AAACCA	1145	6	+	Zea mays	cis-acting regulatory element essential for the anaerobic induction
AcLEA3	ARE	AAACCA	1474	6	+	Zea mays	cis-acting regulatory element essential for the anaerobic induction
AcLEA3	STRE	AGGGG	29	5	-	Arabidopsis thaliana
AcLEA3	STRE	AGGGG	1927	5	-	Arabidopsis thaliana
AcLEA3	STRE	AGGGG	1936	5	-	Arabidopsis thaliana
AcLEA3	AT~TATA-box	TATATAAA	39	8	-	Arabidopsis thaliana
AcLEA3	AT~TATA-box	TATATA	41	6	+	Arabidopsis thaliana
AcLEA3	AT~TATA-box	TATATA	133	6	+	Arabidopsis thaliana
AcLEA3	AT~TATA-box	TATATA	173	6	+	Arabidopsis thaliana
AcLEA3	AT~TATA-box	TATATA	175	6	+	Arabidopsis thaliana
AcLEA3	AT~TATA-box	TATATA	238	6	+	Arabidopsis thaliana
AcLEA3	AT~TATA-box	TATATA	240	6	+	Arabidopsis thaliana
AcLEA3	AT~TATA-box	TATATA	242	6	+	Arabidopsis thaliana
AcLEA3	AT~TATA-box	TATATA	244	6	+	Arabidopsis thaliana
AcLEA3	AT~TATA-box	TATATA	246	6	+	Arabidopsis thaliana
AcLEA3	AT~TATA-box	TATATA	853	6	+	Arabidopsis thaliana
AcLEA3	AT~TATA-box	TATATA	855	6	+	Arabidopsis thaliana
AcLEA3	AT~TATA-box	TATATA	857	6	+	Arabidopsis thaliana
AcLEA3	AT~TATA-box	TATATA	859	6	+	Arabidopsis thaliana
AcLEA3	AT~TATA-box	TATATA	861	6	+	Arabidopsis thaliana
AcLEA3	AT~TATA-box	TATATA	863	6	+	Arabidopsis thaliana
AcLEA3	AT~TATA-box	TATATA	865	6	+	Arabidopsis thaliana
AcLEA3	AT~TATA-box	TATATA	867	6	+	Arabidopsis thaliana
AcLEA3	AT~TATA-box	TATATA	869	6	+	Arabidopsis thaliana
AcLEA3	TATC-box	TATCCCA	179	7	+	Oryza sativa	cis-acting element involved in gibberellin-responsiveness
AcLEA3	TGACG-motif	TGACG	904	5	-	Hordeum vulgare	cis-acting regulatory element involved in the MeJA-responsiveness
AcLEA3	TGACG-motif	TGACG	1280	5	-	Hordeum vulgare	cis-acting regulatory element involved in the MeJA-responsiveness
AcLEA3	TGACG-motif	TGACG	1686	5	+	Hordeum vulgare	cis-acting regulatory element involved in the MeJA-responsiveness
AcLEA3	ABRE	TACGGTC	1258	7	+	Arabidopsis thaliana	cis-acting element involved in the abscisic acid responsiveness
AcLEA3	LTR	CCGAAA	1553	6	+	Hordeum vulgare	cis-acting element involved in low-temperature responsiveness
AcLEA5	MYC	CATTTG	1086	6	-	Arabidopsis thaliana
AcLEA5	AuxRR-core	GGTCCAT	1097	7	-	Nicotiana tabacum	cis-acting regulatory element involved in auxin responsiveness
AcLEA5	Unnamed__2	AACCTAACCT	525	9	-	Petroselinum hortense
AcLEA5	AT-rich element	ATAGAAATCAA	1172	10	-	Glycine max	binding site of AT-rich DNA binding protein (ATBP-1)
AcLEA5	TCA	TCATCTTCAT	1858	10	+	Pisum sativum
AcLEA5	TATA-box	TATAA	37	5	-	Arabidopsis thaliana	core promoter element around -30 of transcription start
AcLEA5	TATA-box	TATA	38	4	+	Arabidopsis thaliana	core promoter element around -30 of transcription start
AcLEA5	TATA-box	ATATAA	62	6	+	Brassica oleracea	core promoter element around -30 of transcription start
AcLEA5	TATA-box	TATA	63	4	+	Arabidopsis thaliana	core promoter element around -30 of transcription start
AcLEA5	TATA-box	TATTTAAA	78	8	+	Arabidopsis thaliana	core promoter element around -30 of transcription start
AcLEA5	TATA-box	TATA	117	4	+	Arabidopsis thaliana	core promoter element around -30 of transcription start
AcLEA5	TATA-box	TATACA	159	6	-	Helianthus annuus	core promoter element around -30 of transcription start
AcLEA5	TATA-box	TATA	161	4	+	Arabidopsis thaliana	core promoter element around -30 of transcription start
AcLEA5	TATA-box	ATATAA	456	6	+	Brassica oleracea	core promoter element around -30 of transcription start
AcLEA5	TATA-box	TATA	457	4	+	Arabidopsis thaliana	core promoter element around -30 of transcription start
AcLEA5	TATA-box	ATATAA	468	6	+	Brassica oleracea	core promoter element around -30 of transcription start
AcLEA5	TATA-box	TATA	469	4	+	Arabidopsis thaliana	core promoter element around -30 of transcription start
AcLEA5	TATA-box	TATAAAA	482	7	-	Pisum sativum	core promoter element around -30 of transcription start
AcLEA5	TATA-box	TATAAA	483	6	-	Helianthus annuus	core promoter element around -30 of transcription start
AcLEA5	TATA-box	TATATAA	484	7	-	Arabidopsis thaliana	core promoter element around -30 of transcription start
AcLEA5	TATA-box	TATATA	485	6	+	Arabidopsis thaliana	core promoter element around -30 of transcription start
AcLEA5	TATA-box	ATATAT	486	6	+	Brassica napus	core promoter element around -30 of transcription start
AcLEA5	TATA-box	TATATA	487	6	+	Arabidopsis thaliana	core promoter element around -30 of transcription start
AcLEA5	TATA-box	ATATAT	488	6	+	Brassica napus	core promoter element around -30 of transcription start
AcLEA5	TATA-box	TATATA	489	6	+	Arabidopsis thaliana	core promoter element around -30 of transcription start
AcLEA5	TATA-box	ATATAT	490	6	+	Brassica napus	core promoter element around -30 of transcription start
AcLEA5	TATA-box	TATA	491	4	+	Arabidopsis thaliana	core promoter element around -30 of transcription start
AcLEA5	TATA-box	ATTATA	494	6	+	Brassica napus	core promoter element around -30 of transcription start
AcLEA5	TATA-box	TATATAA	495	7	-	Arabidopsis thaliana	core promoter element around -30 of transcription start
AcLEA5	TATA-box	TATATA	496	6	+	Arabidopsis thaliana	core promoter element around -30 of transcription start
AcLEA5	TATA-box	ATATAT	497	6	+	Brassica napus	core promoter element around -30 of transcription start
AcLEA5	TATA-box	TATATA	498	6	+	Arabidopsis thaliana	core promoter element around -30 of transcription start
AcLEA5	TATA-box	ATATAA	499	6	+	Brassica oleracea	core promoter element around -30 of transcription start
AcLEA5	TATA-box	TATA	500	4	+	Arabidopsis thaliana	core promoter element around -30 of transcription start
AcLEA5	TATA-box	TACAAAA	505	7	+	Oryza sativa	core promoter element around -30 of transcription start
AcLEA5	TATA-box	TATAAAT	554	7	-	Brassica juncea	core promoter element around -30 of transcription start
AcLEA5	TATA-box	TATAAA	555	6	-	Helianthus annuus	core promoter element around -30 of transcription start
AcLEA5	TATA-box	TATAA	556	5	-	Arabidopsis thaliana	core promoter element around -30 of transcription start
AcLEA5	TATA-box	TATA	557	4	+	Arabidopsis thaliana	core promoter element around -30 of transcription start
AcLEA5	TATA-box	taTATAAAtc	580	9	-	Arabidopsis thaliana	core promoter element around -30 of transcription start
AcLEA5	TATA-box	TATA	586	4	+	Arabidopsis thaliana	core promoter element around -30 of transcription start
AcLEA5	TATA-box	TATAAAA	590	7	-	Pisum sativum	core promoter element around -30 of transcription start
AcLEA5	TATA-box	TATAAA	591	6	-	Helianthus annuus	core promoter element around -30 of transcription start
AcLEA5	TATA-box	TATAA	592	5	-	Arabidopsis thaliana	core promoter element around -30 of transcription start
AcLEA5	TATA-box	TATA	593	4	+	Arabidopsis thaliana	core promoter element around -30 of transcription start
AcLEA5	TATA-box	ATATAT	629	6	+	Brassica napus	core promoter element around -30 of transcription start
AcLEA5	TATA-box	TATA	630	4	+	Arabidopsis thaliana	core promoter element around -30 of transcription start
AcLEA5	TATA-box	TATA	714	4	+	Arabidopsis thaliana	core promoter element around -30 of transcription start
AcLEA5	TATA-box	TAAAGATT	1008	8	+	Arabidopsis thaliana	core promoter element around -30 of transcription start
AcLEA5	TATA-box	TATAAAA	1065	7	-	Pisum sativum	core promoter element around -30 of transcription start
AcLEA5	TATA-box	TATAAA	1066	6	-	Helianthus annuus	core promoter element around -30 of transcription start
AcLEA5	TATA-box	TATAA	1067	5	-	Arabidopsis thaliana	core promoter element around -30 of transcription start
AcLEA5	TATA-box	TATA	1068	4	-	Arabidopsis thaliana	core promoter element around -30 of transcription start
AcLEA5	TATA-box	TATATA	1144	6	-	Arabidopsis thaliana	core promoter element around -30 of transcription start
AcLEA5	TATA-box	ATATAT	1145	6	-	Brassica napus	core promoter element around -30 of transcription start
AcLEA5	TATA-box	TATATA	1146	6	-	Arabidopsis thaliana	core promoter element around -30 of transcription start
AcLEA5	TATA-box	ATATAT	1147	6	-	Brassica napus	core promoter element around -30 of transcription start
AcLEA5	TATA-box	TATATA	1148	6	-	Arabidopsis thaliana	core promoter element around -30 of transcription start
AcLEA5	TATA-box	ATATAT	1149	6	-	Brassica napus	core promoter element around -30 of transcription start
AcLEA5	TATA-box	TATATTTATATTT	1150	12	+	Avena sativa	core promoter element around -30 of transcription start
AcLEA5	TATA-box	ATATAT	1151	6	-	Brassica napus	core promoter element around -30 of transcription start
AcLEA5	TATA-box	TATATA	1152	6	-	Arabidopsis thaliana	core promoter element around -30 of transcription start
AcLEA5	TATA-box	ATATAT	1153	6	-	Brassica napus	core promoter element around -30 of transcription start
AcLEA5	TATA-box	TATATA	1154	6	-	Arabidopsis thaliana	core promoter element around -30 of transcription start
AcLEA5	TATA-box	ATATAT	1155	6	-	Brassica napus	core promoter element around -30 of transcription start
AcLEA5	TATA-box	TATA	1156	4	-	Arabidopsis thaliana	core promoter element around -30 of transcription start	element involved in differentiation of the palisade mesophyll cells
AcLEA5	TATA-box	TACATAAA	1178	8	-	Oryza sativa	core promoter element around -30 of transcription start
AcLEA5	TATA-box	TATAAA	1217	6	-	Helianthus annuus	core promoter element around -30 of transcription start
AcLEA5	TATA-box	TATAA	1218	5	-	Arabidopsis thaliana	core promoter element around -30 of transcription start
AcLEA5	TATA-box	TATA	1219	4	-	Arabidopsis thaliana	core promoter element around -30 of transcription start
AcLEA5	TATA-box	TACATAAA	1235	8	-	Oryza sativa	core promoter element around -30 of transcription start
AcLEA5	TATA-box	ATTATA	1471	6	+	Brassica napus	core promoter element around -30 of transcription start
AcLEA5	TATA-box	TATATAA	1472	7	-	Arabidopsis thaliana	core promoter element around -30 of transcription start
AcLEA5	TATA-box	TATATA	1473	6	-	Arabidopsis thaliana	core promoter element around -30 of transcription start
AcLEA5	TATA-box	ATATAT	1474	6	-	Brassica napus	core promoter element around -30 of transcription start
AcLEA5	TATA-box	TATA	1475	4	-	Arabidopsis thaliana	core promoter element around -30 of transcription start
AcLEA5	TATA-box	ATTATA	1484	6	+	Brassica napus	core promoter element around -30 of transcription start
AcLEA5	TATA-box	TATAA	1485	5	-	Arabidopsis thaliana	core promoter element around -30 of transcription start
AcLEA5	TATA-box	TATA	1486	4	-	Arabidopsis thaliana	core promoter element around -30 of transcription start
AcLEA5	TATA-box	ATTATA	1604	6	+	Brassica napus	core promoter element around -30 of transcription start
AcLEA5	TATA-box	TATAA	1605	5	-	Arabidopsis thaliana	core promoter element around -30 of transcription start
AcLEA5	TATA-box	TATA	1606	4	-	Arabidopsis thaliana	core promoter element around -30 of transcription start
AcLEA5	TATA-box	TATA	1829	4	-	Arabidopsis thaliana	core promoter element around -30 of transcription start
AcLEA5	TCCC-motif	TCTCCCT	1116	7	+	Spinacia oleracea	part of a light responsive element
AcLEA5	WRE3	CCACCT	211	6	-	Pisum sativum
AcLEA5	I-box	cCATATCCAAT	330	10	+	Flaveria trinervia	part of a light responsive element
AcLEA5	I-box	cCATATCCAAT	598	10	+	Flaveria trinervia	part of a light responsive element
AcLEA5		motif_sequence	26	4	+	organism	short_function
AcLEA5		motif_sequence	215	4	-	organism	short_function
AcLEA5		motif_sequence	962	4	-	organism	short_function
AcLEA5		motif_sequence	1115	4	+	organism	short_function
AcLEA5		motif_sequence	1286	4	+	organism	short_function
AcLEA5		motif_sequence	1302	4	+	organism	short_function
AcLEA5		motif_sequence	1648	4	+	organism	short_function
AcLEA5		motif_sequence	1660	4	+	organism	short_function
AcLEA5		motif_sequence	1847	4	+	organism	short_function
AcLEA5		motif_sequence	1860	4	+	organism	short_function
AcLEA5		motif_sequence	1973	4	-	organism	short_function
AcLEA5		motif_sequence	1988	4	-	organism	short_function
AcLEA5	MYB	CAACCA	1546	6	-	Arabidopsis thaliana
AcLEA5	TATA	TATAAAAT	589	8	-	Arabidopsis thaliana
AcLEA5	Unnamed__4	CTCC	209	4	-	Petroselinum hortense
AcLEA5	Unnamed__4	CTCC	215	4	-	Petroselinum hortense
AcLEA5	Unnamed__4	CTCC	279	4	+	Petroselinum hortense
AcLEA5	Unnamed__4	CTCC	700	4	-	Petroselinum hortense
AcLEA5	Unnamed__4	CTCC	703	4	-	Petroselinum hortense
AcLEA5	Unnamed__4	CTCC	748	4	-	Petroselinum hortense
AcLEA5	Unnamed__4	CTCC	771	4	-	Petroselinum hortense
AcLEA5	Unnamed__4	CTCC	962	4	-	Petroselinum hortense
AcLEA5	Unnamed__4	CTCC	1117	4	+	Petroselinum hortense
AcLEA5	Unnamed__4	CTCC	1496	4	-	Petroselinum hortense
AcLEA5	Unnamed__4	CTCC	1533	4	-	Petroselinum hortense
AcLEA5	Unnamed__4	CTCC	1588	4	+	Petroselinum hortense
AcLEA5	Unnamed__4	CTCC	1752	4	+	Petroselinum hortense
AcLEA5	Unnamed__4	CTCC	1770	4	+	Petroselinum hortense
AcLEA5	Unnamed__4	CTCC	1775	4	+	Petroselinum hortense
AcLEA5	Unnamed__4	CTCC	1817	4	+	Petroselinum hortense
AcLEA5	Unnamed__4	CTCC	1825	4	+	Petroselinum hortense
AcLEA5	Unnamed__4	CTCC	1852	4	+	Petroselinum hortense
AcLEA5	Unnamed__4	CTCC	1869	4	+	Petroselinum hortense
AcLEA5	Unnamed__4	CTCC	1957	4	-	Petroselinum hortense
AcLEA5	Unnamed__4	CTCC	1978	4	-	Petroselinum hortense
AcLEA5	Unnamed__1	CGTGG	727	5	-	Zea mays
AcLEA5	Unnamed__1	CGTGG	758	5	+	Zea mays
AcLEA5	Unnamed__1	CGTGG	836	5	-	Zea mays
AcLEA5	Unnamed__1	CGTGG	1103	5	-	Zea mays
AcLEA5	Unnamed__1	CGTGG	1530	5	+	Zea mays		8.5	+	Catharanthus roseus	cis-acting element involved in cell cycle regulation
AcLEA5	Unnamed__1	CGTGG	1573	5	+	Zea mays		9	+	Catharanthus roseus	cis-acting element involved in cell cycle regulation
AcLEA5	Unnamed__1	CGTGG	1761	5	-	Zea mays
AcLEA5	Box 4	ATTAAT	168	6	+	Petroselinum crispum	part of a conserved DNA module involved in light responsiveness	9	+	Catharanthus roseus	cis-acting element involved in cell cycle regulation
AcLEA5	Box 4	ATTAAT	1072	6	-	Petroselinum crispum	part of a conserved DNA module involved in light responsiveness
AcLEA5	Box 4	ATTAAT	1478	6	-	Petroselinum crispum	part of a conserved DNA module involved in light responsiveness
AcLEA5	Box 4	ATTAAT	1622	6	-	Petroselinum crispum	part of a conserved DNA module involved in light responsiveness
AcLEA5	G-box	GCCACGTGGA	1760	9	-	Arabidopsis thaliana	cis-acting regulatory element involved in light responsiveness
AcLEA5	G-box	CACGTG	1762	6	-	Arabidopsis thaliana	cis-acting regulatory element involved in light responsiveness
AcLEA5	G-Box	CACGTG	1762	6	-	Pisum sativum	cis-acting regulatory element involved in light responsiveness
AcLEA5	ARE	AAACCA	1932	6	+	Zea mays	cis-acting regulatory element essential for the anaerobic induction
AcLEA5	STRE	AGGGG	1325	5	+	Arabidopsis thaliana
AcLEA5	STRE	AGGGG	1814	5	-	Arabidopsis thaliana
AcLEA5	CAT-box	GCCACT	1584	6	+	Arabidopsis thaliana	cis-acting regulatory element related to meristem expression
AcLEA5	AT~TATA-box	TATATAAA	483	8	-	Arabidopsis thaliana
AcLEA5	AT~TATA-box	TATATA	485	6	+	Arabidopsis thaliana
AcLEA5	AT~TATA-box	TATATA	487	6	+	Arabidopsis thaliana
AcLEA5	AT~TATA-box	TATATA	489	6	+	Arabidopsis thaliana
AcLEA5	AT~TATA-box	TATATA	496	6	+	Arabidopsis thaliana
AcLEA5	AT~TATA-box	TATATA	498	6	+	Arabidopsis thaliana
AcLEA5	AT~TATA-box	TATATA	1144	6	-	Arabidopsis thaliana
AcLEA5	AT~TATA-box	TATATA	1146	6	-	Arabidopsis thaliana
AcLEA5	AT~TATA-box	TATATA	1148	6	-	Arabidopsis thaliana
AcLEA5	AT~TATA-box	TATATA	1150	6	-	Arabidopsis thaliana
AcLEA5	AT~TATA-box	TATATA	1152	6	-	Arabidopsis thaliana
AcLEA5	AT~TATA-box	TATATA	1154	6	-	Arabidopsis thaliana
AcLEA5	AT~TATA-box	TATATA	1473	6	-	Arabidopsis thaliana
AcLEA5	CAAT-box	CAAAT	15	5	-	Pisum sativum	common cis-acting element in promoter and enhancer regions
AcLEA5	CAAT-box	CAAT	68	4	+	Nicotiana glutinosa
AcLEA5	CAAT-box	CAAT	99	4	-	Nicotiana glutinosa
AcLEA5	CAAT-box	CAAT	103	4	+	Nicotiana glutinosa
AcLEA5	CAAT-box	CAAAT	199	5	-	Pisum sativum	common cis-acting element in promoter and enhancer regions
AcLEA5	CAAT-box	CAAT	223	4	+	Nicotiana glutinosa
AcLEA5	CAAT-box	CAAAT	385	5	-	Pisum sativum	common cis-acting element in promoter and enhancer regions
AcLEA5	CAAT-box	CAAT	399	4	+	Nicotiana glutinosa
AcLEA5	CAAT-box	CAAT	415	4	+	Nicotiana glutinosa
AcLEA5	CAAT-box	CAAAT	465	5	+	Pisum sativum	common cis-acting element in promoter and enhancer regions
AcLEA5	CAAT-box	CAAAT	477	5	+	Pisum sativum	common cis-acting element in promoter and enhancer regions
AcLEA5	CAAT-box	CAAT	546	4	+	Nicotiana glutinosa
AcLEA5	CAAT-box	CAAAT	605	5	+	Pisum sativum	common cis-acting element in promoter and enhancer regions
AcLEA5	CAAT-box	CAAT	684	4	-	Nicotiana glutinosa
AcLEA5	CAAT-box	CAAAT	696	5	-	Pisum sativum	common cis-acting element in promoter and enhancer regions
AcLEA5	CAAT-box	CAAAT	738	5	-	Pisum sativum	common cis-acting element in promoter and enhancer regions
AcLEA5	CAAT-box	CAAT	1013	4	-	Nicotiana glutinosa
AcLEA5	CAAT-box	CAAAT	1086	5	+	Pisum sativum	common cis-acting element in promoter and enhancer regions
AcLEA5	CAAT-box	CAAT	1095	4	+	Nicotiana glutinosa
AcLEA5	CAAT-box	CAAT	1108	4	+	Nicotiana glutinosa
AcLEA5	CAAT-box	CAAAT	1197	5	+	Pisum sativum	common cis-acting element in promoter and enhancer regions
AcLEA5	CAAT-box	CAAAT	1259	5	+	Pisum sativum	common cis-acting element in promoter and enhancer regions
AcLEA5	CAAT-box	CCAAT	1368	5	-	Arabidopsis thaliana	common cis-acting element in promoter and enhancer regions
AcLEA5	CAAT-box	CAAT	1451	4	-	Nicotiana glutinosa
AcLEA5	CAAT-box	CCAAT	1455	5	-	Arabidopsis thaliana	common cis-acting element in promoter and enhancer regions
AcLEA5	CAAT-box	CCAAT	1791	5	-	Arabidopsis thaliana	common cis-acting element in promoter and enhancer regions
AcLEA5	CAAT-box	CCAAT	1935	5	+	Arabidopsis thaliana	common cis-acting element in promoter and enhancer regions
AcLEA5	CAAT-box	CAAT	1936	4	+	Nicotiana glutinosa
AcLEA5	MRE	AACCTAA	179	7	-	Petroselinum crispum	MYB binding site involved in light responsiveness
AcLEA5	MRE	AACCTAA	1375	7	-	Petroselinum crispum	MYB binding site involved in light responsiveness
AcLEA5	ERE	ATTTTAAA	322	8	-	Nicotiana glutinos
AcLEA5	ERE	ATTTTAAA	419	8	+	Nicotiana glutinos
AcLEA5	ERE	ATTTTAAA	448	8	+	Nicotiana glutinos
AcLEA5	ERE	ATTTTAAA	450	8	-	Nicotiana glutinos
AcLEA5	A-box	CCGTCC	1339	6	-	Petroselinum crispum	cis-acting regulatory element
AcLEA5	A-box	CCGTCC	1795	6	-	Petroselinum crispum	cis-acting regulatory element
AcLEA5	CCGTCC-box	CCGTCC	1339	6	-	Petroselinum hortense
AcLEA5	CCGTCC-box	CCGTCC	1795	6	-	Petroselinum hortense
AcLEA5	LTR	CCGAAA	360	6	+	Hordeum vulgare	cis-acting element involved in low-temperature responsiveness
AcLEA5	LTR	CCGAAA	379	6	+	Hordeum vulgare	cis-acting element involved in low-temperature responsiveness
AcLEA5	LTR	CCGAAA	393	6	+	Hordeum vulgare	cis-acting element involved in low-temperature responsiveness
AcLEA5	LTR	CCGAAA	666	6	-	Hordeum vulgare	cis-acting element involved in low-temperature responsiveness
AcLEA5	LTR	CCGAAA	1705	6	+	Hordeum vulgare	cis-acting element involved in low-temperature responsiveness
AcLEA5	GATA-motif	GATAGGG	1417	7	+	Pisum sativum	part of a light responsive element
AcLEA5	GATA-motif	AAGGATAAGG	1955	9	+	Solanum tuberosum	part of a light responsive element
AcLEA5	CCGTCC motif	CCGTCC	1339	6	-	Nicotiana tabacum
AcLEA5	CCGTCC motif	CCGTCC	1795	6	-	Nicotiana tabacum
AcLEA5	ABRE	GCAACGTGTC	1632	9	+	Hordeum vulgare	cis-acting element involved in the abscisic acid responsiveness
AcLEA5	ABRE	CACGTG	1762	6	-	Arabidopsis thaliana	cis-acting element involved in the abscisic acid responsiveness
AcLEA5	ABRE	ACGTG	1763	5	+	Arabidopsis thaliana	cis-acting element involved in the abscisic acid responsiveness
AcLEA6	CAAT-box	CAAT	43	4	+	Nicotiana glutinosa
AcLEA6	CAAT-box	CAAT	47	4	+	Nicotiana glutinosa
AcLEA6	CAAT-box	CAAAT	65	5	+	Pisum sativum	common cis-acting element in promoter and enhancer regions
AcLEA6	CAAT-box	CAAT	91	4	+	Nicotiana glutinosa
AcLEA6	CAAT-box	CAAT	221	4	-	Nicotiana glutinosa
AcLEA6	CAAT-box	CAAAT	254	5	+	Pisum sativum	common cis-acting element in promoter and enhancer regions
AcLEA6	CAAT-box	CAAT	266	4	-	Nicotiana glutinosa
AcLEA6	CAAT-box	CAAAT	385	5	-	Pisum sativum	common cis-acting element in promoter and enhancer regions
AcLEA6	CAAT-box	CAAT	431	4	+	Nicotiana glutinosa
AcLEA6	CAAT-box	CAAT	646	4	-	Nicotiana glutinosa
AcLEA6	CAAT-box	CAAAT	708	5	+	Pisum sativum	common cis-acting element in promoter and enhancer regions
AcLEA6	CAAT-box	CAAAT	826	5	-	Pisum sativum	common cis-acting element in promoter and enhancer regions
AcLEA6	CAAT-box	CAAT	868	4	+	Nicotiana glutinosa
AcLEA6	CAAT-box	CAAT	919	4	+	Nicotiana glutinosa
AcLEA6	CAAT-box	CAAT	1052	4	+	Nicotiana glutinosa
AcLEA6	CAAT-box	CAAAT	1099	5	+	Pisum sativum	common cis-acting element in promoter and enhancer regions
AcLEA6	CAAT-box	CCAAT	1226	5	-	Arabidopsis thaliana	common cis-acting element in promoter and enhancer regions
AcLEA6	CAAT-box	CAAT	1253	4	-	Nicotiana glutinosa
AcLEA6	CAAT-box	CCAAT	1290	5	-	Arabidopsis thaliana	common cis-acting element in promoter and enhancer regions
AcLEA6	CAAT-box	CCAAT	1299	5	+	Arabidopsis thaliana	common cis-acting element in promoter and enhancer regions
AcLEA6	CAAT-box	CAAT	1300	4	+	Nicotiana glutinosa		8.5	+	Catharanthus roseus	cis-acting element involved in cell cycle regulation
AcLEA6	CAAT-box	CAAAT	1319	5	-	Pisum sativum	common cis-acting element in promoter and enhancer regions
AcLEA6	CAAT-box	CAAT	1386	4	+	Nicotiana glutinosa
AcLEA6	CAAT-box	CAAAT	1440	5	+	Pisum sativum	common cis-acting element in promoter and enhancer regions
AcLEA6	CAAT-box	CAAT	1526	4	+	Nicotiana glutinosa
AcLEA6	CAAT-box	CAAAT	1528	5	-	Pisum sativum	common cis-acting element in promoter and enhancer regions
AcLEA6	CAAT-box	CAAAT	1547	5	-	Pisum sativum	common cis-acting element in promoter and enhancer regions
AcLEA6	CAAT-box	CAAT	1559	4	+	Nicotiana glutinosa
AcLEA6	CAAT-box	CCAAT	1826	5	+	Arabidopsis thaliana	common cis-acting element in promoter and enhancer regions
AcLEA6	CAAT-box	CAAT	1827	4	+	Nicotiana glutinosa
AcLEA6	CAAT-box	CAAT	1996	4	+	Nicotiana glutinosa
AcLEA6	ERE	ATTTCATA	415	8	-	Nicotiana glutinos
AcLEA6	ERE	ATTTTAAA	489	8	-	Nicotiana glutinos
AcLEA6	G-Box	CACGTT	1519	6	+	Pisum sativum	cis-acting regulatory element involved in light responsiveness
AcLEA6	ARE	AAACCA	1676	6	+	Zea mays	cis-acting regulatory element essential for the anaerobic induction
AcLEA6	circadian	CAAAGATATC	1637	9	-	Lycopersicon esculentum	cis-acting regulatory element involved in circadian control
AcLEA6	chs-CMA1a	TTACTTAA	689	8	+	Daucus carota	part of a light responsive element
AcLEA6	STRE	AGGGG	1797	5	-	Arabidopsis thaliana
AcLEA6	AT~TATA-box	TATATA	270	6	+	Arabidopsis thaliana
AcLEA6	AT~TATA-box	TATATAAA	329	8	-	Arabidopsis thaliana
AcLEA6	AT~TATA-box	TATATA	331	6	+	Arabidopsis thaliana
AcLEA6	AT~TATA-box	TATATA	565	6	+	Arabidopsis thaliana
AcLEA6	AT~TATA-box	TATATAAA	724	8	-	Arabidopsis thaliana
AcLEA6	AT~TATA-box	TATATA	726	6	+	Arabidopsis thaliana
AcLEA6	AT~TATA-box	TATATA	739	6	+	Arabidopsis thaliana
AcLEA6	AT~TATA-box	TATATAAA	858	8	-	Arabidopsis thaliana
AcLEA6	AT~TATA-box	TATATA	860	6	+	Arabidopsis thaliana
AcLEA6	AT~TATA-box	TATATA	1010	6	-	Arabidopsis thaliana
AcLEA6	AT~TATA-box	TATATAAA	1193	8	-	Arabidopsis thaliana
AcLEA6	AT~TATA-box	TATATA	1195	6	-	Arabidopsis thaliana
AcLEA6	AT~TATA-box	TATATA	1197	6	-	Arabidopsis thaliana
AcLEA6	AT~TATA-box	TATATA	1449	6	-	Arabidopsis thaliana
AcLEA6	AT~TATA-box	TATATA	1601	6	-	Arabidopsis thaliana
AcLEA6	AT~TATA-box	TATATA	1603	6	-	Arabidopsis thaliana
AcLEA6	AT~TATA-box	TATATA	1605	6	-	Arabidopsis thaliana
AcLEA6	AT~TATA-box	TATATA	1607	6	-	Arabidopsis thaliana
AcLEA6	AT~TATA-box	TATATA	1609	6	-	Arabidopsis thaliana
AcLEA6	AT~TATA-box	TATATA	1611	6	-	Arabidopsis thaliana
AcLEA6	AT~TATA-box	TATATA	1613	6	-	Arabidopsis thaliana
AcLEA6	AT~TATA-box	TATATA	1615	6	-	Arabidopsis thaliana
AcLEA6	AT~TATA-box	TATATA	1617	6	-	Arabidopsis thaliana
AcLEA6	AT~TATA-box	TATATA	1619	6	-	Arabidopsis thaliana
AcLEA6	AT~TATA-box	TATATA	1621	6	-	Arabidopsis thaliana
AcLEA6	AT~TATA-box	TATATA	1623	6	-	Arabidopsis thaliana
AcLEA6	AT~TATA-box	TATATA	1625	6	-	Arabidopsis thaliana
AcLEA6	AT~TATA-box	TATATA	1627	6	-	Arabidopsis thaliana
AcLEA6	AT~TATA-box	TATATA	1629	6	-	Arabidopsis thaliana
AcLEA6	AT~TATA-box	TATATA	1631	6	-	Arabidopsis thaliana
AcLEA6	AT~TATA-box	TATATA	1633	6	-	Arabidopsis thaliana
AcLEA6	AT~TATA-box	TATATA	1635	6	-	Arabidopsis thaliana
AcLEA6	AT~TATA-box	TATATA	1647	6	-	Arabidopsis thaliana
AcLEA6	AT~TATA-box	TATATA	1649	6	-	Arabidopsis thaliana
AcLEA6	TATC-box	TATCCCA	1577	7	+	Oryza sativa	cis-acting element involved in gibberellin-responsiveness
AcLEA6	AAGAA-motif	GAAAGAA	290	7	-	Avena sativa
AcLEA6	AAGAA-motif	GAAAGAA	1941	7	-	Avena sativa
AcLEA6	TGACG-motif	TGACG	1553	5	+	Hordeum vulgare	cis-acting regulatory element involved in the MeJA-responsiveness
AcLEA6	TGACG-motif	TGACG	1808	5	-	Hordeum vulgare	cis-acting regulatory element involved in the MeJA-responsiveness
AcLEA6	ABRE	ACGTG	1519	5	-	Arabidopsis thaliana	cis-acting element involved in the abscisic acid responsiveness
AcLEA6	LTR	CCGAAA	129	6	+	Hordeum vulgare	cis-acting element involved in low-temperature responsiveness
AcLEA6	Unnamed__6	taTAAATATct	1633	10	+	Zea mays
AcLEA6	TATA-box	TATACA	73	6	-	Helianthus annuus	core promoter element around -30 of transcription start
AcLEA6	TATA-box	TATA	75	4	+	Arabidopsis thaliana	core promoter element around -30 of transcription start
AcLEA6	TATA-box	TATACA	114	6	-	Helianthus annuus	core promoter element around -30 of transcription start
AcLEA6	TATA-box	TATA	116	4	+	Arabidopsis thaliana	core promoter element around -30 of transcription start
AcLEA6	TATA-box	TATACA	268	6	-	Helianthus annuus	core promoter element around -30 of transcription start
AcLEA6	TATA-box	TATATA	270	6	+	Arabidopsis thaliana	core promoter element around -30 of transcription start
AcLEA6	TATA-box	ATATAT	271	6	+	Brassica napus	core promoter element around -30 of transcription start
AcLEA6	TATA-box	TATA	272	4	+	Arabidopsis thaliana	core promoter element around -30 of transcription start
AcLEA6	TATA-box	TATAAA	315	6	-	Helianthus annuus	core promoter element around -30 of transcription start
AcLEA6	TATA-box	TATAA	316	5	-	Arabidopsis thaliana	core promoter element around -30 of transcription start
AcLEA6	TATA-box	TATA	317	4	+	Arabidopsis thaliana	core promoter element around -30 of transcription start
AcLEA6	TATA-box	taTATAAAg	328	9	-	Lycopersicon esculentum	core promoter element around -30 of transcription start
AcLEA6	TATA-box	TATAAA	329	6	-	Helianthus annuus	core promoter element around -30 of transcription start
AcLEA6	TATA-box	TATATAA	330	7	-	Arabidopsis thaliana	core promoter element around -30 of transcription start
AcLEA6	TATA-box	TATATA	331	6	+	Arabidopsis thaliana	core promoter element around -30 of transcription start
AcLEA6	TATA-box	TATA	333	4	+	Arabidopsis thaliana	core promoter element around -30 of transcription start
AcLEA6	TATA-box	TATA	392	4	+	Arabidopsis thaliana	core promoter element around -30 of transcription start
AcLEA6	TATA-box	ATTATA	495	6	+	Brassica napus	core promoter element around -30 of transcription start
AcLEA6	TATA-box	TATAA	496	5	-	Arabidopsis thaliana	core promoter element around -30 of transcription start
AcLEA6	TATA-box	TATA	497	4	+	Arabidopsis thaliana	core promoter element around -30 of transcription start
AcLEA6	TATA-box	ATATAT	564	6	+	Brassica napus	core promoter element around -30 of transcription start
AcLEA6	TATA-box	TATATA	565	6	+	Arabidopsis thaliana	core promoter element around -30 of transcription start
AcLEA6	TATA-box	TATA	567	4	+	Arabidopsis thaliana	core promoter element around -30 of transcription start
AcLEA6	TATA-box	TATAAAA	723	7	-	Pisum sativum	core promoter element around -30 of transcription start
AcLEA6	TATA-box	TATAAA	724	6	-	Helianthus annuus	core promoter element around -30 of transcription start
AcLEA6	TATA-box	TATATAA	725	7	-	Arabidopsis thaliana	core promoter element around -30 of transcription start
AcLEA6	TATA-box	TATATA	726	6	+	Arabidopsis thaliana	core promoter element around -30 of transcription start
AcLEA6	TATA-box	ATATAT	727	6	+	Brassica napus	core promoter element around -30 of transcription start
AcLEA6	TATA-box	TATA	728	4	+	Arabidopsis thaliana	core promoter element around -30 of transcription start
AcLEA6	TATA-box	ATATAT	738	6	+	Brassica napus	core promoter element around -30 of transcription start
AcLEA6	TATA-box	TATATA	739	6	+	Arabidopsis thaliana	core promoter element around -30 of transcription start
AcLEA6	TATA-box	ATATAA	740	6	+	Brassica oleracea	core promoter element around -30 of transcription start
AcLEA6	TATA-box	TATA	741	4	+	Arabidopsis thaliana	core promoter element around -30 of transcription start
AcLEA6	TATA-box	ATATAA	745	6	+	Brassica oleracea	core promoter element around -30 of transcription start
AcLEA6	TATA-box	TATA	746	4	+	Arabidopsis thaliana	core promoter element around -30 of transcription start
AcLEA6	TATA-box	TATAA	762	5	-	Arabidopsis thaliana	core promoter element around -30 of transcription start
AcLEA6	TATA-box	TATA	763	4	+	Arabidopsis thaliana	core promoter element around -30 of transcription start
AcLEA6	TATA-box	ccTATAAAaa	788	9	+	Arabidopsis thaliana	core promoter element around -30 of transcription start
AcLEA6	TATA-box	ATATAA	789	6	+	Brassica oleracea	core promoter element around -30 of transcription start
AcLEA6	TATA-box	TATA	790	4	+	Arabidopsis thaliana	core promoter element around -30 of transcription start
AcLEA6	TATA-box	TATAAAA	803	7	-	Pisum sativum	core promoter element around -30 of transcription start
AcLEA6	TATA-box	TATAAA	804	6	-	Helianthus annuus	core promoter element around -30 of transcription start
AcLEA6	TATA-box	TATAA	805	5	-	Arabidopsis thaliana	core promoter element around -30 of transcription start
AcLEA6	TATA-box	TATA	806	4	+	Arabidopsis thaliana	core promoter element around -30 of transcription start
AcLEA6	TATA-box	TATAAAA	857	7	-	Pisum sativum	core promoter element around -30 of transcription start
AcLEA6	TATA-box	TATAAA	858	6	-	Helianthus annuus	core promoter element around -30 of transcription start
AcLEA6	TATA-box	TATATAA	859	7	-	Arabidopsis thaliana	core promoter element around -30 of transcription start
AcLEA6	TATA-box	TATATA	860	6	+	Arabidopsis thaliana	core promoter element around -30 of transcription start
AcLEA6	TATA-box	ATATAT	861	6	+	Brassica napus	core promoter element around -30 of transcription start
AcLEA6	TATA-box	TATA	862	4	+	Arabidopsis thaliana	core promoter element around -30 of transcription start
AcLEA6	TATA-box	TATA	906	4	+	Arabidopsis thaliana	core promoter element around -30 of transcription start
AcLEA6	TATA-box	ATATAT	1009	6	-	Brassica napus	core promoter element around -30 of transcription start
AcLEA6	TATA-box	TATATA	1010	6	-	Arabidopsis thaliana	core promoter element around -30 of transcription start
AcLEA6	TATA-box	ATATAT	1011	6	-	Brassica napus	core promoter element around -30 of transcription start
AcLEA6	TATA-box	TATA	1012	4	-	Arabidopsis thaliana	core promoter element around -30 of transcription start
AcLEA6	TATA-box	taTATAAAg	1192	9	-	Lycopersicon esculentum	core promoter element around -30 of transcription start
AcLEA6	TATA-box	TATAAA	1193	6	-	Helianthus annuus	core promoter element around -30 of transcription start
AcLEA6	TATA-box	TATATAA	1194	7	-	Arabidopsis thaliana	core promoter element around -30 of transcription start
AcLEA6	TATA-box	TATATA	1195	6	-	Arabidopsis thaliana	core promoter element around -30 of transcription start
AcLEA6	TATA-box	ATATAT	1196	6	-	Brassica napus	core promoter element around -30 of transcription start
AcLEA6	TATA-box	TATATA	1197	6	-	Arabidopsis thaliana	core promoter element around -30 of transcription start
AcLEA6	TATA-box	ATATAA	1198	6	+	Brassica oleracea	core promoter element around -30 of transcription start
AcLEA6	TATA-box	TATA	1199	4	-	Arabidopsis thaliana	core promoter element around -30 of transcription start
AcLEA6	TATA-box	TAAAGATT	1301	8	-	Arabidopsis thaliana	core promoter element around -30 of transcription start
AcLEA6	TATA-box	TATAAAT	1391	7	-	Brassica juncea	core promoter element around -30 of transcription start
AcLEA6	TATA-box	TATAAA	1392	6	-	Helianthus annuus	core promoter element around -30 of transcription start
AcLEA6	TATA-box	TATAA	1393	5	-	Arabidopsis thaliana	core promoter element around -30 of transcription start
AcLEA6	TATA-box	TATA	1394	4	-	Arabidopsis thaliana	core promoter element around -30 of transcription start
AcLEA6	TATA-box	ATTATA	1415	6	+	Brassica napus	core promoter element around -30 of transcription start
AcLEA6	TATA-box	TATAA	1416	5	-	Arabidopsis thaliana	core promoter element around -30 of transcription start
AcLEA6	TATA-box	TATA	1417	4	-	Arabidopsis thaliana	core promoter element around -30 of transcription start
AcLEA6	TATA-box	TAAAGATT	1423	8	+	Arabidopsis thaliana	core promoter element around -30 of transcription start
AcLEA6	TATA-box	ATATAT	1448	6	-	Brassica napus	core promoter element around -30 of transcription start
AcLEA6	TATA-box	TATATA	1449	6	-	Arabidopsis thaliana	core promoter element around -30 of transcription start
AcLEA6	TATA-box	ATATAT	1450	6	-	Brassica napus	core promoter element around -30 of transcription start
AcLEA6	TATA-box	TATA	1451	4	-	Arabidopsis thaliana	core promoter element around -30 of transcription start
AcLEA6	TATA-box	TATACA	1531	6	-	Helianthus annuus	core promoter element around -30 of transcription start
AcLEA6	TATA-box	TATA	1533	4	-	Arabidopsis thaliana	core promoter element around -30 of transcription start
AcLEA6	TATA-box	taTATAAAtc	1597	9	-	Arabidopsis thaliana	core promoter element around -30 of transcription start
AcLEA6	TATA-box	TATATAA	1600	7	-	Arabidopsis thaliana	core promoter element around -30 of transcription start
AcLEA6	TATA-box	TATATA	1601	6	-	Arabidopsis thaliana	core promoter element around -30 of transcription start
AcLEA6	TATA-box	ATATAT	1602	6	-	Brassica napus	core promoter element around -30 of transcription start
AcLEA6	TATA-box	TATATA	1603	6	-	Arabidopsis thaliana	core promoter element around -30 of transcription start
AcLEA6	TATA-box	ATATAT	1604	6	-	Brassica napus	core promoter element around -30 of transcription start
AcLEA6	TATA-box	TATATA	1605	6	-	Arabidopsis thaliana	core promoter element around -30 of transcription start
AcLEA6	TATA-box	ATATAT	1606	6	-	Brassica napus	core promoter element around -30 of transcription start
AcLEA6	TATA-box	TATATA	1607	6	-	Arabidopsis thaliana	core promoter element around -30 of transcription start
AcLEA6	TATA-box	ATATAT	1608	6	-	Brassica napus	core promoter element around -30 of transcription start
AcLEA6	TATA-box	TATATA	1609	6	-	Arabidopsis thaliana	core promoter element around -30 of transcription start
AcLEA6	TATA-box	ATATAT	1610	6	-	Brassica napus	core promoter element around -30 of transcription start
AcLEA6	TATA-box	TATATA	1611	6	-	Arabidopsis thaliana	core promoter element around -30 of transcription start
AcLEA6	TATA-box	ATATAT	1612	6	-	Brassica napus	core promoter element around -30 of transcription start
AcLEA6	TATA-box	TATATA	1613	6	-	Arabidopsis thaliana	core promoter element around -30 of transcription start
AcLEA6	TATA-box	ATATAT	1614	6	-	Brassica napus	core promoter element around -30 of transcription start
AcLEA6	TATA-box	TATATA	1615	6	-	Arabidopsis thaliana	core promoter element around -30 of transcription start
AcLEA6	TATA-box	ATATAT	1616	6	-	Brassica napus	core promoter element around -30 of transcription start
AcLEA6	TATA-box	TATATA	1617	6	-	Arabidopsis thaliana	core promoter element around -30 of transcription start
AcLEA6	TATA-box	ATATAT	1618	6	-	Brassica napus	core promoter element around -30 of transcription start
AcLEA6	TATA-box	TATATA	1619	6	-	Arabidopsis thaliana	core promoter element around -30 of transcription start
AcLEA6	TATA-box	ATATAT	1620	6	-	Brassica napus	core promoter element around -30 of transcription start
AcLEA6	TATA-box	TATATA	1621	6	-	Arabidopsis thaliana	core promoter element around -30 of transcription start
AcLEA6	TATA-box	ATATAT	1622	6	-	Brassica napus	core promoter element around -30 of transcription start
AcLEA6	TATA-box	TATATA	1623	6	-	Arabidopsis thaliana	core promoter element around -30 of transcription start
AcLEA6	TATA-box	ATATAT	1624	6	-	Brassica napus	core promoter element around -30 of transcription start
AcLEA6	TATA-box	TATATA	1625	6	-	Arabidopsis thaliana	core promoter element around -30 of transcription start
AcLEA6	TATA-box	ATATAT	1626	6	-	Brassica napus	core promoter element around -30 of transcription start
AcLEA6	TATA-box	TATATA	1627	6	-	Arabidopsis thaliana	core promoter element around -30 of transcription start
AcLEA6	TATA-box	ATATAT	1628	6	-	Brassica napus	core promoter element around -30 of transcription start
AcLEA6	TATA-box	TATATA	1629	6	-	Arabidopsis thaliana	core promoter element around -30 of transcription start
AcLEA6	TATA-box	ATATAT	1630	6	-	Brassica napus	core promoter element around -30 of transcription start
AcLEA6	TATA-box	TATATA	1631	6	-	Arabidopsis thaliana	core promoter element around -30 of transcription start
AcLEA6	TATA-box	ATATAT	1632	6	-	Brassica napus	core promoter element around -30 of transcription start
AcLEA6	TATA-box	TATATA	1633	6	-	Arabidopsis thaliana	core promoter element around -30 of transcription start
AcLEA6	TATA-box	ATATAT	1634	6	-	Brassica napus	core promoter element around -30 of transcription start
AcLEA6	TATA-box	TATATA	1635	6	-	Arabidopsis thaliana	core promoter element around -30 of transcription start
AcLEA6	TATA-box	ATATAT	1636	6	-	Brassica napus	core promoter element around -30 of transcription start
AcLEA6	TATA-box	TATA	1637	4	-	Arabidopsis thaliana	core promoter element around -30 of transcription start
AcLEA6	TATA-box	TATACA	1645	6	-	Helianthus annuus	core promoter element around -30 of transcription start
AcLEA6	TATA-box	TATATA	1647	6	-	Arabidopsis thaliana	core promoter element around -30 of transcription start
AcLEA6	TATA-box	ATATAT	1648	6	-	Brassica napus	core promoter element around -30 of transcription start
AcLEA6	TATA-box	TATATA	1649	6	-	Arabidopsis thaliana	core promoter element around -30 of transcription start
AcLEA6	TATA-box	TATA	1651	4	-	Arabidopsis thaliana	core promoter element around -30 of transcription start
AcLEA6	TATA-box	ATATAA	1719	6	+	Brassica oleracea	core promoter element around -30 of transcription start
AcLEA6	TATA-box	TATA	1720	4	-	Arabidopsis thaliana	core promoter element around -30 of transcription start
AcLEA6	TATA-box	ccTATAAAaa	1826	9	+	Arabidopsis thaliana	core promoter element around -30 of transcription start
AcLEA6	TATA-box	TATAA	1841	5	-	Arabidopsis thaliana	core promoter element around -30 of transcription start
AcLEA6	TATA-box	TATA	1842	4	-	Arabidopsis thaliana	core promoter element around -30 of transcription start
AcLEA6	TATA-box	TATAAGAA	1916	8	-	Zea mays	core promoter element around -30 of transcription start
AcLEA6	TATA-box	TATAA	1919	5	-	Arabidopsis thaliana	core promoter element around -30 of transcription start
AcLEA6	TATA-box	TATA	1920	4	-	Arabidopsis thaliana	core promoter element around -30 of transcription start
AcLEA6	Myb-binding site	CAACAG	201	6	+	Nicotiana tabacum
AcLEA6	Myb-binding site	CAACAG	1585	6	-	Nicotiana tabacum
AcLEA6	AE-box	AGAAACTT	98	8	-	Arabidopsis thaliana	part of a module for light response
AcLEA6	AE-box	AGAAACAA	1536	8	+	Arabidopsis thaliana	part of a module for light response
AcLEA6	re2f-1	GCGGGAAA	671	8	-	Oryza sativa
AcLEA6	MYC	CATTTG	254	6	-	Arabidopsis thaliana
AcLEA6	MYC	CATTTG	825	6	+	Arabidopsis thaliana
AcLEA6	as-1	TGACG	1553	5	+	Arabidopsis thaliana
AcLEA6	as-1	TGACG	1808	5	-	Arabidopsis thaliana
AcLEA6	W box	TTGACC	597	6	-	Arabidopsis thaliana
AcLEA6	Unnamed__2	CCCCGG	1711	6	+	Zea mays
AcLEA6	Unnamed__1	CGTGG	664	5	-	Zea mays
AcLEA6	Unnamed__1	CGTGG	714	5	-	Zea mays
AcLEA6	Unnamed__1	CGTGG	1518	5	-	Zea mays
AcLEA6	Unnamed__4	CTCC	703	4	+	Petroselinum hortense
AcLEA6	Unnamed__4	CTCC	1297	4	+	Petroselinum hortense
AcLEA6	Unnamed__4	CTCC	1516	4	+	Petroselinum hortense
AcLEA6	Unnamed__4	CTCC	1740	4	-	Petroselinum hortense
AcLEA6	Unnamed__4	CTCC	1758	4	-	Petroselinum hortense
AcLEA6	Unnamed__4	CTCC	1787	4	+	Petroselinum hortense
AcLEA6	Unnamed__4	CTCC	1790	4	+	Petroselinum hortense
AcLEA6	Box 4	ATTAAT	19	6	+	Petroselinum crispum	part of a conserved DNA module involved in light responsiveness
AcLEA6	Box 4	ATTAAT	68	6	+	Petroselinum crispum	part of a conserved DNA module involved in light responsiveness
AcLEA6	Box 4	ATTAAT	195	6	+	Petroselinum crispum	part of a conserved DNA module involved in light responsiveness
AcLEA6	Box 4	ATTAAT	260	6	+	Petroselinum crispum	part of a conserved DNA module involved in light responsiveness
AcLEA6	Box 4	ATTAAT	421	6	+	Petroselinum crispum	part of a conserved DNA module involved in light responsiveness
AcLEA6	Box 4	ATTAAT	484	6	+	Petroselinum crispum	part of a conserved DNA module involved in light responsiveness
AcLEA6	Box 4	ATTAAT	657	6	+	Petroselinum crispum	part of a conserved DNA module involved in light responsiveness
AcLEA6	Box 4	ATTAAT	1131	6	-	Petroselinum crispum	part of a conserved DNA module involved in light responsiveness
AcLEA6	Box 4	ATTAAT	1215	6	-	Petroselinum crispum	part of a conserved DNA module involved in light responsiveness
AcLEA6	Box 4	ATTAAT	1428	6	-	Petroselinum crispum	part of a conserved DNA module involved in light responsiveness
AcLEA6	Box 4	ATTAAT	1432	6	-	Petroselinum crispum	part of a conserved DNA module involved in light responsiveness
AcLEA6	Box 4	ATTAAT	1703	6	-	Petroselinum crispum	part of a conserved DNA module involved in light responsiveness
AcLEA6	Box 4	ATTAAT	1936	6	-	Petroselinum crispum	part of a conserved DNA module involved in light responsiveness	8.5	+	Catharanthus roseus	cis-acting element involved in cell cycle regulation
AcLEA6	CGTCA-motif	CGTCA	1553	5	-	Hordeum vulgare	cis-acting regulatory element involved in the MeJA-responsiveness
AcLEA6	CGTCA-motif	CGTCA	1808	5	+	Hordeum vulgare	cis-acting regulatory element involved in the MeJA-responsiveness
AcLEA6	Myb	TAACTG	204	6	-	Arabidopsis thaliana
AcLEA6	TC-rich repeats	ATTCTCTAAC	1034	9	-	Nicotiana tabacum	cis-acting element involved in defense and stress responsiveness
AcLEA6	TCT-motif	TCTTAC	687	6	+	Arabidopsis thaliana	part of a light responsive element
AcLEA6	TCT-motif	TCTTAC	1150	6	+	Arabidopsis thaliana	part of a light responsive element
AcLEA6	I-box	gGATAAGGTG	1758	9	+	Zea mays	part of a light responsive element
AcLEA6		motif_sequence	446	4	+	organism	short_function
AcLEA6		motif_sequence	830	4	-	organism	short_function
AcLEA6		motif_sequence	952	4	+	organism	short_function
AcLEA6		motif_sequence	1120	4	+	organism	short_function
AcLEA6		motif_sequence	1715	4	-	organism	short_function
AcLEA6		motif_sequence	1740	4	-	organism	short_function
AcLEA6		motif_sequence	1897	4	-	organism	short_function
AcLEA6	GARE-motif	TCTGTTG	1584	7	+	Brassica oleracea	gibberellin-responsive element
AcLEA6	MYB	CAACAG	201	6	+	Arabidopsis thaliana
AcLEA6	MYB	CAACAG	1585	6	-	Arabidopsis thaliana
AcLEA6	TATA	TATAAAAT	722	8	-	Arabidopsis thaliana
AcLEA6	TATA	TATAAAAT	802	8	-	Arabidopsis thaliana
AcLEA6	TATA	TATAAAAT	856	8	-	Arabidopsis thaliana
AcLEA7	MYC	CAATTG	196	6	+	Arabidopsis thaliana
AcLEA7	MYC	CAATTG	1962	6	-	Arabidopsis thaliana
AcLEA7	as-1	TGACG	157	5	-	Arabidopsis thaliana
AcLEA7	as-1	TGACG	168	5	-	Arabidopsis thaliana
AcLEA7	as-1	TGACG	548	5	+	Arabidopsis thaliana
AcLEA7	as-1	TGACG	559	5	+	Arabidopsis thaliana
AcLEA7	Myb-binding site	CAACAG	1841	6	+	Nicotiana tabacum
AcLEA7	TATA-box	TATA	4	4	+	Arabidopsis thaliana	core promoter element around -30 of transcription start
AcLEA7	TATA-box	ccTATAAAaa	85	9	+	Arabidopsis thaliana	core promoter element around -30 of transcription start
AcLEA7	TATA-box	TATACA	200	6	-	Helianthus annuus	core promoter element around -30 of transcription start
AcLEA7	TATA-box	TATA	202	4	+	Arabidopsis thaliana	core promoter element around -30 of transcription start
AcLEA7	TATA-box	TACAAAA	247	7	-	Oryza sativa	core promoter element around -30 of transcription start
AcLEA7	TATA-box	ATATAT	411	6	+	Brassica napus	core promoter element around -30 of transcription start
AcLEA7	TATA-box	TATA	412	4	+	Arabidopsis thaliana	core promoter element around -30 of transcription start
AcLEA7	TATA-box	TACAAAA	429	7	-	Oryza sativa	core promoter element around -30 of transcription start
AcLEA7	TATA-box	TACAAAA	467	7	+	Oryza sativa	core promoter element around -30 of transcription start
AcLEA7	TATA-box	TACAAAA	475	7	-	Oryza sativa	core promoter element around -30 of transcription start
AcLEA7	TATA-box	ATATAA	512	6	+	Brassica oleracea	core promoter element around -30 of transcription start
AcLEA7	TATA-box	TATA	513	4	+	Arabidopsis thaliana	core promoter element around -30 of transcription start
AcLEA7	TATA-box	TATAAA	668	6	-	Helianthus annuus	core promoter element around -30 of transcription start
AcLEA7	TATA-box	TATAA	669	5	-	Arabidopsis thaliana	core promoter element around -30 of transcription start
AcLEA7	TATA-box	TATA	670	4	+	Arabidopsis thaliana	core promoter element around -30 of transcription start
AcLEA7	TATA-box	ATATAT	768	6	+	Brassica napus	core promoter element around -30 of transcription start
AcLEA7	TATA-box	TATA	769	4	+	Arabidopsis thaliana	core promoter element around -30 of transcription start
AcLEA7	TATA-box	ATATAT	819	6	+	Brassica napus	core promoter element around -30 of transcription start
AcLEA7	TATA-box	TATA	820	4	+	Arabidopsis thaliana	core promoter element around -30 of transcription start
AcLEA7	TATA-box	TACAAAA	1016	7	+	Oryza sativa	core promoter element around -30 of transcription start
AcLEA7	TATA-box	taTATAAAtc	1045	9	-	Arabidopsis thaliana	core promoter element around -30 of transcription start
AcLEA7	TATA-box	TATTTAAA	1047	8	-	Arabidopsis thaliana	core promoter element around -30 of transcription start
AcLEA7	TATA-box	ATTATA	1107	6	+	Brassica napus	core promoter element around -30 of transcription start
AcLEA7	TATA-box	TATAA	1108	5	-	Arabidopsis thaliana	core promoter element around -30 of transcription start
AcLEA7	TATA-box	TATA	1109	4	-	Arabidopsis thaliana	core promoter element around -30 of transcription start
AcLEA7	TATA-box	TATAAAA	1257	7	-	Pisum sativum	core promoter element around -30 of transcription start
AcLEA7	TATA-box	TATAAA	1258	6	-	Helianthus annuus	core promoter element around -30 of transcription start
AcLEA7	TATA-box	TATAA	1259	5	-	Arabidopsis thaliana	core promoter element around -30 of transcription start
AcLEA7	TATA-box	TATA	1260	4	-	Arabidopsis thaliana	core promoter element around -30 of transcription start
AcLEA7	TATA-box	TATATA	1278	6	-	Arabidopsis thaliana	core promoter element around -30 of transcription start
AcLEA7	TATA-box	ATATAT	1279	6	-	Brassica napus	core promoter element around -30 of transcription start
AcLEA7	TATA-box	TATA	1280	4	-	Arabidopsis thaliana	core promoter element around -30 of transcription start	2copies)
AcLEA7	TATA-box	TATAA	1509	5	-	Arabidopsis thaliana	core promoter element around -30 of transcription start
AcLEA7	TATA-box	TATA	1510	4	-	Arabidopsis thaliana	core promoter element around -30 of transcription start
AcLEA7	TATA-box	ATATAA	1546	6	+	Brassica oleracea	core promoter element around -30 of transcription start
AcLEA7	TATA-box	TATA	1547	4	-	Arabidopsis thaliana	core promoter element around -30 of transcription start
AcLEA7	TATA-box	TATTTAAA	1563	8	+	Arabidopsis thaliana	core promoter element around -30 of transcription start
AcLEA7	TATA-box	TATAA	1756	5	-	Arabidopsis thaliana	core promoter element around -30 of transcription start
AcLEA7	TATA-box	TATA	1757	4	-	Arabidopsis thaliana	core promoter element around -30 of transcription start
AcLEA7	TATA-box	TATA	1789	4	-	Arabidopsis thaliana	core promoter element around -30 of transcription start
AcLEA7	TATA-box	TATA	1923	4	-	Arabidopsis thaliana	core promoter element around -30 of transcription start
AcLEA7	TCA	TCATCTTCAT	1037	9	-	Pisum sativum
AcLEA7	TATA	TATAAAAT	1256	8	-	Arabidopsis thaliana
AcLEA7	MYB	TAACCA	312	6	-	Arabidopsis thaliana
AcLEA7	MYB	CAACAG	1841	6	+	Arabidopsis thaliana
AcLEA7		motif_sequence	704	4	+	organism	short_function
AcLEA7		motif_sequence	758	4	-	organism	short_function
AcLEA7		motif_sequence	772	4	+	organism	short_function
AcLEA7		motif_sequence	792	4	-	organism	short_function
AcLEA7		motif_sequence	908	4	-	organism	short_function
AcLEA7		motif_sequence	948	4	+	organism	short_function
AcLEA7		motif_sequence	1039	4	-	organism	short_function
AcLEA7		motif_sequence	1590	4	+	organism	short_function
AcLEA7		motif_sequence	1594	4	-	organism	short_function
AcLEA7		motif_sequence	1603	4	-	organism	short_function
AcLEA7	GARE-motif	TCTGTTG	1841	7	-	Brassica oleracea	gibberellin-responsive element
AcLEA7	GT1-motif	GGTTAA	313	6	+	Arabidopsis thaliana	light responsive element
AcLEA7	GTGGC-motif	GATTCTGTGGC	1225	10	-	Spinacia oleracea	part of a light responsive element
AcLEA7	TCT-motif	TCTTAC	1013	6	+	Arabidopsis thaliana	part of a light responsive element
AcLEA7	G-box	CACGTC	166	6	+	Zea mays	cis-acting regulatory element involved in light responsiveness
AcLEA7	G-box	CACGTC	549	6	-	Zea mays	cis-acting regulatory element involved in light responsiveness
AcLEA7	G-box	CACGTC	1384	6	-	Zea mays	cis-acting regulatory element involved in light responsiveness
AcLEA7	TC-rich repeats	ATTCTCTAAC	1370	9	+	Nicotiana tabacum	cis-acting element involved in defense and stress responsiveness
AcLEA7	TC-rich repeats	GTTTTCTTAC	1967	9	-	Nicotiana tabacum	cis-acting element involved in defense and stress responsiveness
AcLEA7	Myb	CAACTG	1363	6	-	Arabidopsis thaliana
AcLEA7	Myb	CAACTG	1587	6	+	Arabidopsis thaliana
AcLEA7	CGTCA-motif	CGTCA	157	5	+	Hordeum vulgare	cis-acting regulatory element involved in the MeJA-responsiveness
AcLEA7	CGTCA-motif	CGTCA	168	5	+	Hordeum vulgare	cis-acting regulatory element involved in the MeJA-responsiveness
AcLEA7	CGTCA-motif	CGTCA	548	5	-	Hordeum vulgare	cis-acting regulatory element involved in the MeJA-responsiveness
AcLEA7	CGTCA-motif	CGTCA	559	5	-	Hordeum vulgare	cis-acting regulatory element involved in the MeJA-responsiveness
AcLEA7	Unnamed__4	CTCC	19	4	-	Petroselinum hortense
AcLEA7	Unnamed__4	CTCC	22	4	-	Petroselinum hortense
AcLEA7	Unnamed__4	CTCC	678	4	+	Petroselinum hortense
AcLEA7	Unnamed__4	CTCC	758	4	-	Petroselinum hortense
AcLEA7	Unnamed__4	CTCC	1124	4	-	Petroselinum hortense
AcLEA7	Unnamed__4	CTCC	1168	4	-	Petroselinum hortense
AcLEA7	Unnamed__4	CTCC	1381	4	-	Petroselinum hortense
AcLEA7	Unnamed__4	CTCC	1408	4	+	Petroselinum hortense
AcLEA7	Unnamed__4	CTCC	1637	4	+	Petroselinum hortense
AcLEA7	Unnamed__4	CTCC	1688	4	+	Petroselinum hortense
AcLEA7	Unnamed__1	CGTGG	165	5	-	Zea mays
AcLEA7	Unnamed__1	CGTGG	176	5	-	Zea mays
AcLEA7	Unnamed__1	CGTGG	540	5	+	Zea mays
AcLEA7	Unnamed__1	CGTGG	551	5	+	Zea mays
AcLEA7	Unnamed__1	CGTGG	1386	5	+	Zea mays
AcLEA7	Unnamed__1	CGTGG	1690	5	-	Zea mays
AcLEA7	Box 4	ATTAAT	961	6	+	Petroselinum crispum	part of a conserved DNA module involved in light responsiveness
AcLEA7	Box 4	ATTAAT	1007	6	-	Petroselinum crispum	part of a conserved DNA module involved in light responsiveness
AcLEA7	Box 4	ATTAAT	1289	6	-	Petroselinum crispum	part of a conserved DNA module involved in light responsiveness
AcLEA7	AT~TATA-box	TATATA	1278	6	-	Arabidopsis thaliana
AcLEA7	CAT-box	GCCACT	1221	6	-	Arabidopsis thaliana	cis-acting regulatory element related to meristem expression
AcLEA7	STRE	AGGGG	631	5	+	Arabidopsis thaliana
AcLEA7	STRE	AGGGG	652	5	-	Arabidopsis thaliana
AcLEA7	circadian	CAAAGATATC	408	9	+	Lycopersicon esculentum	cis-acting regulatory element involved in circadian control
AcLEA7	MBS	CAACTG	1363	6	-	Arabidopsis thaliana	MYB binding site involved in drought-inducibility
AcLEA7	MBS	CAACTG	1587	6	+	Arabidopsis thaliana	MYB binding site involved in drought-inducibility
AcLEA7	MYB-like sequence	TAACCA	312	6	-	Arabidopsis thaliana
AcLEA7	ERE	ATTTTAAA	610	8	+	Nicotiana glutinos
AcLEA7	ERE	ATTTTAAA	1112	8	+	Nicotiana glutinos
AcLEA7	ERE	ATTTTAAA	1205	8	-	Nicotiana glutinos
AcLEA7	ERE	ATTTCATA	1782	8	-	Nicotiana glutinos
AcLEA7	ERE	ATTTCATA	1916	8	-	Nicotiana glutinos
AcLEA7	CAAT-box	CCAAT	36	5	+	Arabidopsis thaliana	common cis-acting element in promoter and enhancer regions
AcLEA7	CAAT-box	CAAT	37	4	+	Nicotiana glutinosa
AcLEA7	CAAT-box	CAAAT	77	5	+	Pisum sativum	common cis-acting element in promoter and enhancer regions
AcLEA7	CAAT-box	CAAAT	129	5	-	Pisum sativum	common cis-acting element in promoter and enhancer regions
AcLEA7	CAAT-box	CCAAT	195	5	+	Arabidopsis thaliana	common cis-acting element in promoter and enhancer regions
AcLEA7	CAAT-box	CAAT	196	4	+	Nicotiana glutinosa
AcLEA7	CAAT-box	CAAT	198	4	-	Nicotiana glutinosa
AcLEA7	CAAT-box	CAAT	236	4	+	Nicotiana glutinosa
AcLEA7	CAAT-box	CCAAT	253	5	-	Arabidopsis thaliana	common cis-acting element in promoter and enhancer regions
AcLEA7	CAAT-box	CCAAT	281	5	+	Arabidopsis thaliana	common cis-acting element in promoter and enhancer regions
AcLEA7	CAAT-box	CAAT	282	4	+	Nicotiana glutinosa
AcLEA7	CAAT-box	CAAAT	287	5	+	Pisum sativum	common cis-acting element in promoter and enhancer regions
AcLEA7	CAAT-box	CCAAT	334	5	-	Arabidopsis thaliana	common cis-acting element in promoter and enhancer regions
AcLEA7	CAAT-box	CCAAT	362	5	+	Arabidopsis thaliana	common cis-acting element in promoter and enhancer regions
AcLEA7	CAAT-box	CAAT	363	4	+	Nicotiana glutinosa
AcLEA7	CAAT-box	CAAAT	368	5	-	Pisum sativum	common cis-acting element in promoter and enhancer regions
AcLEA7	CAAT-box	CCAAT	374	5	-	Arabidopsis thaliana	common cis-acting element in promoter and enhancer regions
AcLEA7	CAAT-box	CCAAT	402	5	+	Arabidopsis thaliana	common cis-acting element in promoter and enhancer regions
AcLEA7	CAAT-box	CAAT	403	4	+	Nicotiana glutinosa
AcLEA7	CAAT-box	CAAAT	408	5	+	Pisum sativum	common cis-acting element in promoter and enhancer regions
AcLEA7	CAAT-box	CCAAT	435	5	-	Arabidopsis thaliana	common cis-acting element in promoter and enhancer regions
AcLEA7	CAAT-box	CCAAT	463	5	+	Arabidopsis thaliana	common cis-acting element in promoter and enhancer regions
AcLEA7	CAAT-box	CAAT	464	4	+	Nicotiana glutinosa
AcLEA7	CAAT-box	CAAT	481	4	-	Nicotiana glutinosa
AcLEA7	CAAT-box	CAAT	510	4	+	Nicotiana glutinosa
AcLEA7	CAAT-box	CAAAT	587	5	+	Pisum sativum	common cis-acting element in promoter and enhancer regions
AcLEA7	CAAT-box	CCAAT	607	5	+	Arabidopsis thaliana	common cis-acting element in promoter and enhancer regions
AcLEA7	CAAT-box	CAAT	608	4	+	Nicotiana glutinosa
AcLEA7	CAAT-box	CAAT	625	4	-	Nicotiana glutinosa
AcLEA7	CAAT-box	CAAAT	639	5	-	Pisum sativum	common cis-acting element in promoter and enhancer regions
AcLEA7	CAAT-box	CAAT	674	4	-	Nicotiana glutinosa
AcLEA7	CAAT-box	CAAT	739	4	-	Nicotiana glutinosa
AcLEA7	CAAT-box	CAAT	762	4	-	Nicotiana glutinosa
AcLEA7	CAAT-box	CAAT	805	4	-	Nicotiana glutinosa
AcLEA7	CAAT-box	CAAT	868	4	+	Nicotiana glutinosa
AcLEA7	CAAT-box	CAAT	965	4	-	Nicotiana glutinosa
AcLEA7	CAAT-box	CCAAT	982	5	-	Arabidopsis thaliana	common cis-acting element in promoter and enhancer regions
AcLEA7	CAAT-box	CAAT	996	4	+	Nicotiana glutinosa
AcLEA7	CAAT-box	CAAT	1031	4	+	Nicotiana glutinosa
AcLEA7	CAAT-box	CAAT	1059	4	+	Nicotiana glutinosa
[truncated: 4,592 more rows]
