# Supplementary material for: Genome-Wide Analysis of the LEA Gene Family in Pineapple (Ananas comosus L.) Reveals Its Potential Roles in Cold Stress Response and Reproductive Development
Source: Biology (Basel). 2025 Nov 24;14(12):1655. doi: 10.3390/biology14121655 (PMC12729617; doi:10.3390/biology14121655)
Supplement: Supplementary file 1 [file biology-14-01655-s001.zip › Table S5. KaKs ratio of repeated LEA gene pairs in pineapple.xlsx]

## Sheet: Table S5
Table S5. Ka/Ks ratio of repeated LEA gene pairs in pineapple.
Seq_1	Seq_2	Clade	Repetitive type	Ka	Ks	Ka/Ks
AcLEA26	AcLEA27	Dehydrin	tandem duplication	0	0	NaN
AcLEA31	AcLEA11	LEA_2	segmental duplication	0.65	0.96	0.68
AcLEA17	AcLEA21	LEA_2	segmental duplication	0.57	0.71	0.8
AcLEA6	AcLEA8	LEA_2	segmental duplication	0.59	0.76	0.78
AcLEA5	AcLEA9	LEA_2	segmental duplication	0.43	0.54	0.79
AcLEA35	AcLEA29	LEA_2	segmental duplication	0.31	0.45	0.68
AcLEA35	AcLEA11	LEA_2	segmental duplication	0.99	0.72	1.38
AcLEA16	AcLEA2	LEA_5	segmental duplication	0.17	0.7	0.24
AcLEA1	AcLEA24	LEA_6	segmental duplication	0.33	1.19	0.27
AcLEA13	AcLEA4	SMP	segmental duplication	0.48	0.88	0.54
