# Supplementary material for: Genome-Wide Analysis of the LEA Gene Family in Pineapple (Ananas comosus L.) Reveals Its Potential Roles in Cold Stress Response and Reproductive Development
Source: Biology (Basel). 2025 Nov 24;14(12):1655. doi: 10.3390/biology14121655 (PMC12729617; doi:10.3390/biology14121655)
Supplement: Supplementary file 1 [file biology-14-01655-s001.zip › Table S6. Statistical analysis of collinear gene pairs between pineapple and four other representative species.xlsx]

## Sheet: Table S6 
Table S6. Statistical analysis of collinear gene pairs between pineapple and four other representative species.
Species Gene ID	A.thaliana	O.sativa	V.vinifera	Z.mays
AcLEA10				2
AcLEA11			1
AcLEA12		1		1
AcLEA13		2	1
AcLEA14			1	1
AcLEA16		1	2	1
AcLEA17		1
AcLEA18	6	1	1	5
AcLEA19		1		1
AcLEA2	1	1	2	1
AcLEA21		2	1
AcLEA22	1	1
AcLEA23	1	1	1	1
AcLEA25		1
AcLEA26			1	1
AcLEA27			1
AcLEA28			1
AcLEA29	3	4	1	5
AcLEA30		1		1
AcLEA32		1		1
AcLEA33		1
AcLEA35		3
AcLEA36		1
AcLEA37		1
AcLEA4	1	1	1	1
AcLEA5	1	1		1
AcLEA6		1	1	1
AcLEA7	1
AcLEA8		2		1
AcLEA9	1	3		3
SUM	16	33	16	28
