# Supplementary material for: Genome-Wide Analysis of the LEA Gene Family in Pineapple (Ananas comosus L.) Reveals Its Potential Roles in Cold Stress Response and Reproductive Development
Source: Biology (Basel). 2025 Nov 24;14(12):1655. doi: 10.3390/biology14121655 (PMC12729617; doi:10.3390/biology14121655)
Supplement: Supplementary file 1 [file biology-14-01655-s001.zip › Table S7. Predictive transcription factors involved in regulating all LEA genes in pineapple.xlsx]

## Sheet: Table S7
Table S7. Predictive transcription factors involved in regulating all LEA genes in pineapple.
Pattern name	Family	sequence name	start	stop	strand	score	p-value	q-value	matched sequence
Aco014780	BBR-BPC	AcLEA25	1588	1611	-	44.0769	2.09e-15	7.43e-12	GAGAGAGAGAGAGAGAGAGAGAGA
Aco014780	BBR-BPC	AcLEA25	1616	1639	-	44.0769	2.09e-15	7.43e-12	GAGAGAGAGAGAGAGAGAGAGAGA
Aco014780	BBR-BPC	AcLEA8	1632	1655	-	44.0769	2.09e-15	7.43e-12	GAGAGAGAGAGAGAGAGAGAGAGA
Aco014780	BBR-BPC	AcLEA8	1634	1657	-	44.0769	2.09e-15	7.43e-12	GAGAGAGAGAGAGAGAGAGAGAGA
Aco014780	BBR-BPC	AcLEA8	1636	1659	-	44.0769	2.09e-15	7.43e-12	GAGAGAGAGAGAGAGAGAGAGAGA
Aco014780	BBR-BPC	AcLEA8	1638	1661	-	44.0769	2.09e-15	7.43e-12	GAGAGAGAGAGAGAGAGAGAGAGA
Aco014780	BBR-BPC	AcLEA8	1640	1663	-	44.0769	2.09e-15	7.43e-12	GAGAGAGAGAGAGAGAGAGAGAGA
Aco014780	BBR-BPC	AcLEA8	1642	1665	-	44.0769	2.09e-15	7.43e-12	GAGAGAGAGAGAGAGAGAGAGAGA
Aco014780	BBR-BPC	AcLEA8	1644	1667	-	44.0769	2.09e-15	7.43e-12	GAGAGAGAGAGAGAGAGAGAGAGA
Aco014780	BBR-BPC	AcLEA8	1646	1669	-	44.0769	2.09e-15	7.43e-12	GAGAGAGAGAGAGAGAGAGAGAGA
Aco014780	BBR-BPC	AcLEA8	1648	1671	-	44.0769	2.09e-15	7.43e-12	GAGAGAGAGAGAGAGAGAGAGAGA
Aco014780	BBR-BPC	AcLEA23	1743	1766	-	44.0769	2.09e-15	7.43e-12	GAGAGAGAGAGAGAGAGAGAGAGA
Aco014780	BBR-BPC	AcLEA23	1745	1768	-	44.0769	2.09e-15	7.43e-12	GAGAGAGAGAGAGAGAGAGAGAGA
Aco014780	BBR-BPC	AcLEA23	1747	1770	-	44.0769	2.09e-15	7.43e-12	GAGAGAGAGAGAGAGAGAGAGAGA
Aco014780	BBR-BPC	AcLEA29	1875	1898	-	44.0769	2.09e-15	7.43e-12	GAGAGAGAGAGAGAGAGAGAGAGA
Aco014780	BBR-BPC	AcLEA29	1877	1900	-	44.0769	2.09e-15	7.43e-12	GAGAGAGAGAGAGAGAGAGAGAGA
Aco014780	BBR-BPC	AcLEA29	1879	1902	-	44.0769	2.09e-15	7.43e-12	GAGAGAGAGAGAGAGAGAGAGAGA
Aco014780	BBR-BPC	AcLEA29	1881	1904	-	44.0769	2.09e-15	7.43e-12	GAGAGAGAGAGAGAGAGAGAGAGA
Aco014780	BBR-BPC	AcLEA29	1883	1906	-	44.0769	2.09e-15	7.43e-12	GAGAGAGAGAGAGAGAGAGAGAGA
Aco014780	BBR-BPC	AcLEA29	1885	1908	-	44.0769	2.09e-15	7.43e-12	GAGAGAGAGAGAGAGAGAGAGAGA
Aco014780	BBR-BPC	AcLEA29	1887	1910	-	44.0769	2.09e-15	7.43e-12	GAGAGAGAGAGAGAGAGAGAGAGA
Aco014780	BBR-BPC	AcLEA29	1889	1912	-	44.0769	2.09e-15	7.43e-12	GAGAGAGAGAGAGAGAGAGAGAGA
Aco014780	BBR-BPC	AcLEA29	1891	1914	-	44.0769	2.09e-15	7.43e-12	GAGAGAGAGAGAGAGAGAGAGAGA
Aco014780	BBR-BPC	AcLEA29	1893	1916	-	44.0769	2.09e-15	7.43e-12	GAGAGAGAGAGAGAGAGAGAGAGA
Aco014780	BBR-BPC	AcLEA29	1895	1918	-	44.0769	2.09e-15	7.43e-12	GAGAGAGAGAGAGAGAGAGAGAGA
Aco014780	BBR-BPC	AcLEA29	1897	1920	-	44.0769	2.09e-15	7.43e-12	GAGAGAGAGAGAGAGAGAGAGAGA
Aco014780	BBR-BPC	AcLEA29	1899	1922	-	44.0769	2.09e-15	7.43e-12	GAGAGAGAGAGAGAGAGAGAGAGA
Aco014780	BBR-BPC	AcLEA13	1929	1952	-	44.0769	2.09e-15	7.43e-12	GAGAGAGAGAGAGAGAGAGAGAGA
Aco014780	BBR-BPC	AcLEA13	1931	1954	-	44.0769	2.09e-15	7.43e-12	GAGAGAGAGAGAGAGAGAGAGAGA
Aco014780	BBR-BPC	AcLEA13	1933	1956	-	44.0769	2.09e-15	7.43e-12	GAGAGAGAGAGAGAGAGAGAGAGA
Aco014780	BBR-BPC	AcLEA13	1935	1958	-	44.0769	2.09e-15	7.43e-12	GAGAGAGAGAGAGAGAGAGAGAGA
Aco014780	BBR-BPC	AcLEA13	1937	1960	-	44.0769	2.09e-15	7.43e-12	GAGAGAGAGAGAGAGAGAGAGAGA
Aco014780	BBR-BPC	AcLEA13	1939	1962	-	44.0769	2.09e-15	7.43e-12	GAGAGAGAGAGAGAGAGAGAGAGA
Aco014780	BBR-BPC	AcLEA13	1941	1964	-	44.0769	2.09e-15	7.43e-12	GAGAGAGAGAGAGAGAGAGAGAGA
Aco014780	BBR-BPC	AcLEA28	1653	1676	+	44.0769	2.09e-15	7.43e-12	gagagagagagagagagagagaga
Aco014780	BBR-BPC	AcLEA28	1655	1678	+	44.0769	2.09e-15	7.43e-12	gagagagagagagagagagagaga
Aco014780	BBR-BPC	AcLEA28	1657	1680	+	44.0769	2.09e-15	7.43e-12	gagagagagagagagagagagaga
Aco014780	BBR-BPC	AcLEA28	1659	1682	+	44.0769	2.09e-15	7.43e-12	gagagagagagagagagagagaga
Aco014780	BBR-BPC	AcLEA28	1661	1684	+	44.0769	2.09e-15	7.43e-12	gagagagagagagagagagagaga
Aco014780	BBR-BPC	AcLEA5	1120	1143	-	41.3538	6.2e-15	2.15e-11	GAGAGAGAGAGAGAGAGAGAGAGG
Aco014780	BBR-BPC	AcLEA5	1118	1141	-	41.1692	8.94e-15	3.02e-11	GAGAGAGAGAGAGAGAGAGAGGGA
Aco014780	BBR-BPC	AcLEA25	1590	1613	-	41.1077	1.21e-14	4e-11	AAGAGAGAGAGAGAGAGAGAGAGA
Aco014780	BBR-BPC	AcLEA5	1116	1139	-	40.9077	1.49e-14	4.79e-11	GAGAGAGAGAGAGAGAGAGGGAGA
Aco014780	BBR-BPC	AcLEA29	1873	1896	-	40.5692	3.11e-14	9.58e-11	GAGAGAGAGAGAGAGAGAGAGAGT
Aco014780	BBR-BPC	AcLEA28	1663	1686	+	40.5692	3.11e-14	9.58e-11	gagagagagagagagagagagagt
Aco014780	BBR-BPC	AcLEA28	1665	1688	+	40.4	3.32e-14	1e-10	gagagagagagagagagagagtga
Aco014780	BBR-BPC	AcLEA25	1614	1637	-	40.2923	4.09e-14	1.18e-10	GAGAGAGAGAGAGAGAGAGAGAAA
Aco014780	BBR-BPC	AcLEA8	1630	1653	-	40.2923	4.09e-14	1.18e-10	GAGAGAGAGAGAGAGAGAGAGAAA
Aco014780	BBR-BPC	AcLEA25	1618	1641	-	39.6923	6.06e-14	1.71e-10	GTGAGAGAGAGAGAGAGAGAGAGA
Aco014780	BBR-BPC	AcLEA28	1649	1672	+	39.5846	6.59e-14	1.83e-10	gatagagagagagagagagagaga
Aco014780	BBR-BPC	AcLEA28	1667	1690	+	38.9846	9.58e-14	2.51e-10	gagagagagagagagagagtgaga
Aco014780	BBR-BPC	AcLEA5	1122	1145	-	38.9231	9.99e-14	2.51e-10	TAGAGAGAGAGAGAGAGAGAGAGA
Aco014780	BBR-BPC	AcLEA23	1749	1772	-	38.9231	9.99e-14	2.51e-10	TAGAGAGAGAGAGAGAGAGAGAGA
Aco014780	BBR-BPC	AcLEA29	1901	1924	-	38.9231	9.99e-14	2.51e-10	TAGAGAGAGAGAGAGAGAGAGAGA
Aco014780	BBR-BPC	AcLEA28	1651	1674	+	38.9231	9.99e-14	2.51e-10	tagagagagagagagagagagaga
Aco014780	BBR-BPC	AcLEA5	1114	1137	-	38.8615	1.01e-13	2.51e-10	GAGAGAGAGAGAGAGAGGGAGAGA
Aco016589	BBR-BPC	AcLEA5	1121	1141	+	39.3067	1.16e-13	3.19e-10	ctctctctctctctctctctc
Aco016589	BBR-BPC	AcLEA5	1123	1143	+	39.3067	1.16e-13	3.19e-10	ctctctctctctctctctctc
Aco016589	BBR-BPC	AcLEA25	1589	1609	+	39.3067	1.16e-13	3.19e-10	ctctctctctctctctctctc
Aco016589	BBR-BPC	AcLEA25	1591	1611	+	39.3067	1.16e-13	3.19e-10	ctctctctctctctctctctc
Aco016589	BBR-BPC	AcLEA25	1617	1637	+	39.3067	1.16e-13	3.19e-10	ctctctctctctctctctctc
Aco016589	BBR-BPC	AcLEA25	1619	1639	+	39.3067	1.16e-13	3.19e-10	ctctctctctctctctctctc
Aco016589	BBR-BPC	AcLEA8	1633	1653	+	39.3067	1.16e-13	3.19e-10	ctctctctctctctctctctc
Aco016589	BBR-BPC	AcLEA8	1635	1655	+	39.3067	1.16e-13	3.19e-10	ctctctctctctctctctctc
Aco016589	BBR-BPC	AcLEA8	1637	1657	+	39.3067	1.16e-13	3.19e-10	ctctctctctctctctctctc
Aco016589	BBR-BPC	AcLEA8	1639	1659	+	39.3067	1.16e-13	3.19e-10	ctctctctctctctctctctc
Aco016589	BBR-BPC	AcLEA8	1641	1661	+	39.3067	1.16e-13	3.19e-10	ctctctctctctctctctctc
Aco016589	BBR-BPC	AcLEA8	1643	1663	+	39.3067	1.16e-13	3.19e-10	ctctctctctctctctctctc
Aco016589	BBR-BPC	AcLEA8	1645	1665	+	39.3067	1.16e-13	3.19e-10	ctctctctctctctctctctc
Aco016589	BBR-BPC	AcLEA8	1647	1667	+	39.3067	1.16e-13	3.19e-10	ctctctctctctctctctctc
Aco016589	BBR-BPC	AcLEA8	1649	1669	+	39.3067	1.16e-13	3.19e-10	ctctctctctctctctctctc
Aco016589	BBR-BPC	AcLEA8	1651	1671	+	39.3067	1.16e-13	3.19e-10	ctctctctctctctctctctc
Aco016589	BBR-BPC	AcLEA28	1653	1673	-	39.3067	1.16e-13	3.19e-10	CTCTCTCTCTCTCTCTCTCTC
Aco016589	BBR-BPC	AcLEA28	1655	1675	-	39.3067	1.16e-13	3.19e-10	CTCTCTCTCTCTCTCTCTCTC
Aco016589	BBR-BPC	AcLEA28	1657	1677	-	39.3067	1.16e-13	3.19e-10	CTCTCTCTCTCTCTCTCTCTC
Aco016589	BBR-BPC	AcLEA28	1659	1679	-	39.3067	1.16e-13	3.19e-10	CTCTCTCTCTCTCTCTCTCTC
Aco016589	BBR-BPC	AcLEA28	1661	1681	-	39.3067	1.16e-13	3.19e-10	CTCTCTCTCTCTCTCTCTCTC
Aco016589	BBR-BPC	AcLEA28	1663	1683	-	39.3067	1.16e-13	3.19e-10	CTCTCTCTCTCTCTCTCTCTC
Aco016589	BBR-BPC	AcLEA28	1665	1685	-	39.3067	1.16e-13	3.19e-10	CTCTCTCTCTCTCTCTCTCTC
Aco016589	BBR-BPC	AcLEA23	1744	1764	+	39.3067	1.16e-13	3.19e-10	ctctctctctctctctctctc
Aco016589	BBR-BPC	AcLEA23	1746	1766	+	39.3067	1.16e-13	3.19e-10	ctctctctctctctctctctc
Aco016589	BBR-BPC	AcLEA23	1748	1768	+	39.3067	1.16e-13	3.19e-10	ctctctctctctctctctctc
Aco016589	BBR-BPC	AcLEA23	1750	1770	+	39.3067	1.16e-13	3.19e-10	ctctctctctctctctctctc
Aco016589	BBR-BPC	AcLEA29	1874	1894	+	39.3067	1.16e-13	3.19e-10	ctctctctctctctctctctc
Aco016589	BBR-BPC	AcLEA29	1876	1896	+	39.3067	1.16e-13	3.19e-10	ctctctctctctctctctctc
Aco016589	BBR-BPC	AcLEA29	1878	1898	+	39.3067	1.16e-13	3.19e-10	ctctctctctctctctctctc
Aco016589	BBR-BPC	AcLEA29	1880	1900	+	39.3067	1.16e-13	3.19e-10	ctctctctctctctctctctc
Aco016589	BBR-BPC	AcLEA29	1882	1902	+	39.3067	1.16e-13	3.19e-10	ctctctctctctctctctctc
Aco016589	BBR-BPC	AcLEA29	1884	1904	+	39.3067	1.16e-13	3.19e-10	ctctctctctctctctctctc
Aco016589	BBR-BPC	AcLEA29	1886	1906	+	39.3067	1.16e-13	3.19e-10	ctctctctctctctctctctc
Aco016589	BBR-BPC	AcLEA29	1888	1908	+	39.3067	1.16e-13	3.19e-10	ctctctctctctctctctctc
Aco016589	BBR-BPC	AcLEA29	1890	1910	+	39.3067	1.16e-13	3.19e-10	ctctctctctctctctctctc
Aco016589	BBR-BPC	AcLEA29	1892	1912	+	39.3067	1.16e-13	3.19e-10	ctctctctctctctctctctc
Aco016589	BBR-BPC	AcLEA29	1894	1914	+	39.3067	1.16e-13	3.19e-10	ctctctctctctctctctctc
Aco016589	BBR-BPC	AcLEA29	1896	1916	+	39.3067	1.16e-13	3.19e-10	ctctctctctctctctctctc
Aco016589	BBR-BPC	AcLEA29	1898	1918	+	39.3067	1.16e-13	3.19e-10	ctctctctctctctctctctc
Aco016589	BBR-BPC	AcLEA29	1900	1920	+	39.3067	1.16e-13	3.19e-10	ctctctctctctctctctctc
Aco016589	BBR-BPC	AcLEA29	1902	1922	+	39.3067	1.16e-13	3.19e-10	ctctctctctctctctctctc
Aco016589	BBR-BPC	AcLEA13	1930	1950	+	39.3067	1.16e-13	3.19e-10	ctctctctctctctctctctc
Aco016589	BBR-BPC	AcLEA13	1932	1952	+	39.3067	1.16e-13	3.19e-10	ctctctctctctctctctctc
Aco016589	BBR-BPC	AcLEA13	1934	1954	+	39.3067	1.16e-13	3.19e-10	ctctctctctctctctctctc
Aco016589	BBR-BPC	AcLEA13	1936	1956	+	39.3067	1.16e-13	3.19e-10	ctctctctctctctctctctc
Aco016589	BBR-BPC	AcLEA13	1938	1958	+	39.3067	1.16e-13	3.19e-10	ctctctctctctctctctctc
Aco016589	BBR-BPC	AcLEA13	1940	1960	+	39.3067	1.16e-13	3.19e-10	ctctctctctctctctctctc
Aco016589	BBR-BPC	AcLEA13	1942	1962	+	39.3067	1.16e-13	3.19e-10	ctctctctctctctctctctc
Aco016589	BBR-BPC	AcLEA13	1944	1964	+	39.3067	1.16e-13	3.19e-10	ctctctctctctctctctctc
Aco014780	BBR-BPC	AcLEA17	490	513	+	37.9692	1.88e-13	4.59e-10	gagagagagagagggagagagagc
Aco014780	BBR-BPC	AcLEA5	1112	1135	-	37.8308	2.14e-13	5.12e-10	GAGAGAGAGAGAGAGGGAGAGAGC
Aco014780	BBR-BPC	AcLEA25	1610	1633	-	37.5692	2.78e-13	6.53e-10	GAGAGAGAGAGAGAGAGAAAAAGA
Aco016589	BBR-BPC	AcLEA5	1125	1145	+	37.4	2.92e-13	7.46e-10	ctctctctctctctctctcta
Aco016589	BBR-BPC	AcLEA28	1651	1671	-	37.4	2.92e-13	7.46e-10	CTCTCTCTCTCTCTCTCTCTA
Aco016589	BBR-BPC	AcLEA23	1752	1772	+	37.4	2.92e-13	7.46e-10	ctctctctctctctctctcta
Aco016589	BBR-BPC	AcLEA29	1904	1924	+	37.4	2.92e-13	7.46e-10	ctctctctctctctctctcta
Aco014780	BBR-BPC	AcLEA25	1586	1609	-	37.4923	3.04e-13	6.79e-10	GAGAGAGAGAGAGAGAGAGAGATG
Aco014780	BBR-BPC	AcLEA23	1741	1764	-	37.4923	3.04e-13	6.79e-10	GAGAGAGAGAGAGAGAGAGAGATG
Aco014780	BBR-BPC	AcLEA13	1927	1950	-	37.4923	3.04e-13	6.79e-10	GAGAGAGAGAGAGAGAGAGAGATG
Aco016589	BBR-BPC	AcLEA5	1119	1139	+	36.92	3.68e-13	9.22e-10	ccctctctctctctctctctc
Aco014780	BBR-BPC	AcLEA25	1612	1635	-	37.0923	4.57e-13	1.01e-09	GAGAGAGAGAGAGAGAGAGAAAAA
Aco027904	LBD	AcLEA34	922	942	-	32.1538	4.82e-13	7.01e-08	TCCGCCTCCGCCTCCGCCGCC
Aco020330	LBD	AcLEA34	922	942	-	32.1538	4.82e-13	6.98e-08	TCCGCCTCCGCCTCCGCCGCC
Aco004092	LBD	AcLEA34	922	942	-	32.1538	4.82e-13	7.01e-08	TCCGCCTCCGCCTCCGCCGCC
Aco014780	BBR-BPC	AcLEA25	1604	1627	-	36.9231	5.43e-13	1.18e-09	GAGAGAGAGAGAAAAAGAGAGAGA
Aco016589	BBR-BPC	AcLEA25	1615	1635	+	36.44	5.45e-13	1.32e-09	ttctctctctctctctctctc
Aco016589	BBR-BPC	AcLEA8	1631	1651	+	36.44	5.45e-13	1.32e-09	ttctctctctctctctctctc
Aco010320	C2H2	AcLEA28	81	99	+	32.6639	5.45e-13	7.69e-08	cctcctcctcctcctcctc
Aco014780	BBR-BPC	AcLEA1	48	71	+	36.8	6.03e-13	1.29e-09	aagagagagagagtgagagagaga
Aco010430	ERF	AcLEA34	944	971	-	28.6	6.34e-13	9.17e-08	GCGTCACCGCCGCCGCCTCCGCCTCCGC
Aco014780	BBR-BPC	AcLEA13	1943	1966	-	36.7231	6.39e-13	1.34e-09	ATGAGAGAGAGAGAGAGAGAGAGA
Aco014780	BBR-BPC	AcLEA29	1871	1894	-	36.7077	6.52e-13	1.35e-09	GAGAGAGAGAGAGAGAGAGAGTGC
Aco014780	BBR-BPC	AcLEA25	1596	1619	-	36.6923	6.68e-13	1.36e-09	GAGAAAAAGAGAGAGAGAGAGAGA
Aco014780	BBR-BPC	AcLEA25	1608	1631	-	36.6615	6.78e-13	1.36e-09	GAGAGAGAGAGAGAGAAAAAGAGA
Aco014780	BBR-BPC	AcLEA8	1656	1679	-	36.4923	7.95e-13	1.57e-09	GAGAGACGGAGAGAGAGAGAGAGA
Aco016589	BBR-BPC	AcLEA28	1667	1687	-	36.24	8.37e-13	1.95e-09	CACTCTCTCTCTCTCTCTCTC
Aco016589	BBR-BPC	AcLEA29	1872	1892	+	36.24	8.37e-13	1.95e-09	cactctctctctctctctctc
Aco014780	BBR-BPC	AcLEA17	488	511	+	36.3692	8.7e-13	1.7e-09	tagagagagagagagggagagaga
Aco014780	BBR-BPC	AcLEA25	1606	1629	-	36.2769	9.46e-13	1.82e-09	GAGAGAGAGAGAGAAAAAGAGAGA
Aco016589	BBR-BPC	AcLEA25	1587	1607	+	36.2133	1.01e-12	2.25e-09	atctctctctctctctctctc
Aco016589	BBR-BPC	AcLEA23	1742	1762	+	36.2133	1.01e-12	2.25e-09	atctctctctctctctctctc
Aco016589	BBR-BPC	AcLEA13	1928	1948	+	36.2133	1.01e-12	2.25e-09	atctctctctctctctctctc
Aco014780	BBR-BPC	AcLEA8	1650	1673	-	36.0769	1.13e-12	2.14e-09	CGGAGAGAGAGAGAGAGAGAGAGA
Aco014780	BBR-BPC	AcLEA28	1669	1692	+	36.0308	1.15e-12	2.16e-09	gagagagagagagagagtgagagt
Aco016589	BBR-BPC	AcLEA28	1669	1689	-	35.88	1.31e-12	2.86e-09	CTCACTCTCTCTCTCTCTCTC
Aco014780	BBR-BPC	AcLEA25	1598	1621	-	35.8154	1.36e-12	2.52e-09	GAGAGAAAAAGAGAGAGAGAGAGA
Aco014780	BBR-BPC	AcLEA25	1602	1625	-	35.7846	1.4e-12	2.55e-09	GAGAGAGAGAAAAAGAGAGAGAGA
Aco016589	BBR-BPC	AcLEA25	1593	1613	+	35.5733	1.48e-12	3.19e-09	ctctctctctctctctctctt
Aco012562	ERF	AcLEA34	945	965	-	31.3333	1.68e-12	2.45e-07	CCGCCGCCGCCTCCGCCTCCG
Aco016589	BBR-BPC	AcLEA5	1117	1137	+	35.3867	1.73e-12	3.68e-09	ctccctctctctctctctctc
Aco014780	BBR-BPC	AcLEA8	1654	1677	-	35.3692	1.88e-12	3.39e-09	GAGACGGAGAGAGAGAGAGAGAGA
Aco014780	BBR-BPC	AcLEA1	50	73	+	35.1385	2.2e-12	3.91e-09	gagagagagagtgagagagagagg
Aco016589	BBR-BPC	AcLEA17	490	510	-	35.0267	2.35e-12	4.84e-09	CTCTCTCCCTCTCTCTCTCTC
Aco016589	BBR-BPC	AcLEA5	1113	1133	+	35.0267	2.35e-12	4.84e-09	ctctctccctctctctctctc
Aco014780	BBR-BPC	AcLEA25	1600	1623	-	35.0154	2.39e-12	4.2e-09	GAGAGAGAAAAAGAGAGAGAGAGA
Aco017794	ERF	AcLEA34	946	966	-	29.1846	2.57e-12	3.73e-07	ACCGCCGCCGCCTCCGCCTCC
Aco014780	BBR-BPC	AcLEA25	1620	1643	-	34.8923	2.57e-12	4.45e-09	CAGTGAGAGAGAGAGAGAGAGAGA
Aco014780	BBR-BPC	AcLEA8	1652	1675	-	34.8769	2.6e-12	4.46e-09	GACGGAGAGAGAGAGAGAGAGAGA
Aco014780	BBR-BPC	AcLEA25	1584	1607	-	34.5846	3.16e-12	5.28e-09	GAGAGAGAGAGAGAGAGAGATGGA
Aco014780	BBR-BPC	AcLEA25	1592	1615	-	34.5846	3.16e-12	5.28e-09	AAAAGAGAGAGAGAGAGAGAGAGA
Aco001600	ERF	AcLEA34	946	966	+	30.5797	3.21e-12	4.67e-07	ggaggcggaggcggcggcggt
Aco011363	LBD	AcLEA34	921	941	-	29.3385	3.5e-12	5.09e-07	CCGCCTCCGCCTCCGCCGCCG
Aco014780	BBR-BPC	AcLEA5	1124	1147	-	34.4308	3.52e-12	5.67e-09	TATAGAGAGAGAGAGAGAGAGAGA
Aco014780	BBR-BPC	AcLEA23	1751	1774	-	34.4308	3.52e-12	5.67e-09	TATAGAGAGAGAGAGAGAGAGAGA
Aco014780	BBR-BPC	AcLEA29	1903	1926	-	34.4308	3.52e-12	5.67e-09	TATAGAGAGAGAGAGAGAGAGAGA
Aco016589	BBR-BPC	AcLEA28	1671	1691	-	34.44	3.77e-12	7.64e-09	CTCTCACTCTCTCTCTCTCTC
Aco014780	BBR-BPC	AcLEA25	1594	1617	-	34.2	4.14e-12	6.59e-09	GAAAAAGAGAGAGAGAGAGAGAGA
Aco027904	LBD	AcLEA34	919	939	-	30.4154	5.67e-12	3.89e-07	GCCTCCGCCTCCGCCGCCGCG
Aco020330	LBD	AcLEA34	919	939	-	30.4154	5.67e-12	3.87e-07	GCCTCCGCCTCCGCCGCCGCG
Aco004092	LBD	AcLEA34	919	939	-	30.4154	5.67e-12	3.89e-07	GCCTCCGCCTCCGCCGCCGCG
Aco016589	BBR-BPC	AcLEA28	1649	1669	-	33.88	5.88e-12	1.17e-08	CTCTCTCTCTCTCTCTCTATC
Aco016589	BBR-BPC	AcLEA4	1858	1878	+	33.8267	6.11e-12	1.2e-08	acctctctctctctctctctc
Aco010430	ERF	AcLEA34	941	968	-	27.4308	6.26e-12	4.53e-07	TCACCGCCGCCGCCTCCGCCTCCGCCTC
Aco003376	ERF	AcLEA34	921	940	-	28.6308	6.4e-12	9.31e-07	CGCCTCCGCCTCCGCCGCCG
Aco014780	BBR-BPC	AcLEA8	1628	1651	-	33.5846	6.47e-12	1.02e-08	GAGAGAGAGAGAGAGAGAGAAAAT
Aco014780	BBR-BPC	AcLEA5	1904	1927	-	33.5385	6.7e-12	1.04e-08	GAGAAAGAGAGAGAGAGAGAGTGT
Aco016589	BBR-BPC	AcLEA5	1115	1135	+	33.48	6.88e-12	1.34e-08	ctctccctctctctctctctc
Aco014780	BBR-BPC	AcLEA28	1647	1670	+	33.4154	7.33e-12	1.13e-08	tagatagagagagagagagagaga
Aco016589	BBR-BPC	AcLEA25	1621	1641	+	33.4133	7.42e-12	1.4e-08	ctctctctctctctctctcac
Aco016589	BBR-BPC	AcLEA4	1860	1880	+	33.4133	7.42e-12	1.4e-08	ctctctctctctctctctcac
Aco014780	BBR-BPC	AcLEA25	1624	1647	-	33.3385	7.76e-12	1.18e-08	GAGACAGTGAGAGAGAGAGAGAGA
Aco027904	LBD	AcLEA34	946	966	-	29.9846	9.75e-12	3.89e-07	ACCGCCGCCGCCTCCGCCTCC
Aco020330	LBD	AcLEA34	946	966	-	29.9846	9.75e-12	3.87e-07	ACCGCCGCCGCCTCCGCCTCC
Aco004092	LBD	AcLEA34	946	966	-	29.9846	9.75e-12	3.89e-07	ACCGCCGCCGCCTCCGCCTCC
Aco016589	BBR-BPC	AcLEA25	1609	1629	+	33.0133	1.06e-11	1.97e-08	ctctttttctctctctctctc
Aco027904	LBD	AcLEA34	943	963	-	29.9077	1.07e-11	3.89e-07	GCCGCCGCCTCCGCCTCCGCC
Aco020330	LBD	AcLEA34	943	963	-	29.9077	1.07e-11	3.87e-07	GCCGCCGCCTCCGCCTCCGCC
Aco004092	LBD	AcLEA34	943	963	-	29.9077	1.07e-11	3.89e-07	GCCGCCGCCTCCGCCTCCGCC
Aco016589	BBR-BPC	AcLEA28	1647	1667	-	32.9867	1.1e-11	2.02e-08	CTCTCTCTCTCTCTCTATCTA
Aco016589	BBR-BPC	AcLEA5	1907	1927	+	32.9067	1.24e-11	2.25e-08	ctctctctctctctctttctc
Aco016589	BBR-BPC	AcLEA1	52	72	-	32.8	1.32e-11	2.36e-08	CTCTCTCTCTCACTCTCTCTC
Aco016902	ERF	AcLEA34	948	966	+	27.5077	1.41e-11	2.05e-06	aggcggaggcggcggcggt
Aco016589	BBR-BPC	AcLEA25	1585	1605	+	32.6933	1.41e-11	2.46e-08	ccatctctctctctctctctc
Aco016589	BBR-BPC	AcLEA13	1926	1946	+	32.6933	1.41e-11	2.46e-08	ccatctctctctctctctctc
Aco016589	BBR-BPC	AcLEA3	250	270	-	32.5333	1.52e-11	2.62e-08	CTCTCACTCTCTCTCTCTCTA
Aco016589	BBR-BPC	AcLEA17	492	512	-	32.4	1.72e-11	2.93e-08	CTCTCTCTCCCTCTCTCTCTC
Aco010320	C2H2	AcLEA28	84	102	+	29.3852	1.78e-11	1.25e-06	cctcctcctcctcctcccc
Aco012562	ERF	AcLEA31	388	408	-	29.5072	1.84e-11	9.95e-07	CCGCCTCCGCCGCGGCCGCCG
Aco014780	BBR-BPC	AcLEA5	1906	1929	-	32.1538	1.85e-11	2.79e-08	GTGAGAAAGAGAGAGAGAGAGAGT
Aco012562	ERF	AcLEA34	948	968	-	29.4203	2.05e-11	9.95e-07	TCACCGCCGCCGCCTCCGCCT
Aco014780	BBR-BPC	AcLEA29	1869	1892	-	31.9692	2.1e-11	3.13e-08	GAGAGAGAGAGAGAGAGAGTGCGG
Aco011363	LBD	AcLEA34	924	944	-	28.1231	2.36e-11	1.71e-06	CCTCCGCCTCCGCCTCCGCCG
Aco016589	BBR-BPC	AcLEA3	836	856	+	31.9733	2.45e-11	3.98e-08	ctctctctctctctctctata
Aco016589	BBR-BPC	AcLEA5	1127	1147	+	31.9733	2.45e-11	3.98e-08	ctctctctctctctctctata
Aco016589	BBR-BPC	AcLEA23	1754	1774	+	31.9733	2.45e-11	3.98e-08	ctctctctctctctctctata
Aco016589	BBR-BPC	AcLEA29	1906	1926	+	31.9733	2.45e-11	3.98e-08	ctctctctctctctctctata
Aco016589	BBR-BPC	AcLEA5	1905	1925	+	31.8133	2.82e-11	4.51e-08	cactctctctctctctctttc
Aco001600	ERF	AcLEA34	943	963	+	28.8551	2.96e-11	1.73e-06	ggcggaggcggaggcggcggc
Aco017794	ERF	AcLEA31	386	406	-	27.6	3.1e-11	2.26e-06	GCCTCCGCCGCGGCCGCCGCC
Aco014780	BBR-BPC	AcLEA9	1063	1086	+	31.3538	3.15e-11	4.65e-08	gagagacagacagagagagagaga
Aco012562	ERF	AcLEA34	921	941	-	29.029	3.28e-11	1.19e-06	CCGCCTCCGCCTCCGCCGCCG
Aco016589	BBR-BPC	AcLEA17	488	508	-	31.5733	3.32e-11	5.26e-08	CTCTCCCTCTCTCTCTCTCTA
Aco003376	ERF	AcLEA34	948	967	-	27.4462	3.36e-11	2.44e-06	CACCGCCGCCGCCTCCGCCT
Aco001600	ERF	AcLEA34	949	969	+	28.7101	3.55e-11	1.73e-06	ggcggaggcggcggcggtgac
Aco014780	BBR-BPC	AcLEA13	1925	1948	-	31.0769	3.76e-11	5.48e-08	GAGAGAGAGAGAGAGAGAGATGGT
Aco016589	BBR-BPC	AcLEA3	834	854	+	31.24	4.09e-11	6.41e-08	aactctctctctctctctcta
Aco016589	BBR-BPC	AcLEA25	1583	1603	+	31.2133	4.16e-11	6.45e-08	ctccatctctctctctctctc
Aco016589	BBR-BPC	AcLEA25	1595	1615	+	31.1467	4.39e-11	6.73e-08	ctctctctctctctctctttt
Aco016589	BBR-BPC	AcLEA25	1607	1627	+	30.9333	5.12e-11	7.76e-08	ctctctttttctctctctctc
Aco014780	BBR-BPC	AcLEA25	1582	1605	-	30.5692	5.19e-11	7.49e-08	GAGAGAGAGAGAGAGAGATGGAGC
Aco027904	LBD	AcLEA34	928	948	-	28.5231	5.42e-11	1.2e-06	TCCGCCTCCGCCTCCGCCTCC
Aco027904	LBD	AcLEA34	934	954	-	28.5231	5.42e-11	1.2e-06	TCCGCCTCCGCCTCCGCCTCC
Aco020330	LBD	AcLEA34	928	948	-	28.5231	5.42e-11	1.2e-06	TCCGCCTCCGCCTCCGCCTCC
Aco020330	LBD	AcLEA34	934	954	-	28.5231	5.42e-11	1.2e-06	TCCGCCTCCGCCTCCGCCTCC
Aco004092	LBD	AcLEA34	928	948	-	28.5231	5.42e-11	1.2e-06	TCCGCCTCCGCCTCCGCCTCC
Aco004092	LBD	AcLEA34	934	954	-	28.5231	5.42e-11	1.2e-06	TCCGCCTCCGCCTCCGCCTCC
Aco017794	ERF	AcLEA34	949	969	-	27.1846	5.56e-11	2.69e-06	GTCACCGCCGCCGCCTCCGCC
Aco014780	BBR-BPC	AcLEA28	585	608	+	30.4154	5.72e-11	8.17e-08	gagggagggagagagagatagaga
Aco001600	ERF	AcLEA34	922	942	+	28.2029	6.36e-11	1.81e-06	ggcggcggaggcggaggcgga
Aco014780	BBR-BPC	AcLEA4	1857	1880	-	30.2	6.55e-11	9.27e-08	GTGAGAGAGAGAGAGAGAGAGGTG
Aco016589	BBR-BPC	AcLEA25	1613	1633	+	30.52	6.68e-11	9.9e-08	ttttctctctctctctctctc
Aco016589	BBR-BPC	AcLEA8	1629	1649	+	30.52	6.68e-11	9.9e-08	ttttctctctctctctctctc
Aco016589	BBR-BPC	AcLEA25	1605	1625	+	30.48	6.91e-11	1.01e-07	ctctctctttttctctctctc
Aco014780	BBR-BPC	AcLEA5	1110	1133	-	30.0769	7.07e-11	9.91e-08	GAGAGAGAGAGAGGGAGAGAGCAT
Aco016589	BBR-BPC	AcLEA25	1611	1631	+	30.3867	7.28e-11	1.06e-07	ctttttctctctctctctctc
Aco021063	ERF	AcLEA34	945	965	+	26.0923	7.42e-11	1.08e-05	cggaggcggaggcggcggcgg
Aco003376	ERF	AcLEA34	924	943	-	26.8462	7.43e-11	3.53e-06	CTCCGCCTCCGCCTCCGCCG
Aco027904	LBD	AcLEA34	925	945	-	28.2308	7.44e-11	1.2e-06	GCCTCCGCCTCCGCCTCCGCC
Aco027904	LBD	AcLEA34	931	951	-	28.2308	7.44e-11	1.2e-06	GCCTCCGCCTCCGCCTCCGCC
Aco027904	LBD	AcLEA34	937	957	-	28.2308	7.44e-11	1.2e-06	GCCTCCGCCTCCGCCTCCGCC
Aco020330	LBD	AcLEA34	925	945	-	28.2308	7.44e-11	1.2e-06	GCCTCCGCCTCCGCCTCCGCC
Aco020330	LBD	AcLEA34	931	951	-	28.2308	7.44e-11	1.2e-06	GCCTCCGCCTCCGCCTCCGCC
Aco020330	LBD	AcLEA34	937	957	-	28.2308	7.44e-11	1.2e-06	GCCTCCGCCTCCGCCTCCGCC
Aco004092	LBD	AcLEA34	925	945	-	28.2308	7.44e-11	1.2e-06	GCCTCCGCCTCCGCCTCCGCC
Aco004092	LBD	AcLEA34	931	951	-	28.2308	7.44e-11	1.2e-06	GCCTCCGCCTCCGCCTCCGCC
Aco004092	LBD	AcLEA34	937	957	-	28.2308	7.44e-11	1.2e-06	GCCTCCGCCTCCGCCTCCGCC
Aco011417	AP2	AcLEA37	1569	1588	-	23.0759	7.77e-11	1.07e-05	AAAAAAAAGAAAAAGAGAGA
Aco027904	LBD	AcLEA34	940	960	-	28.1231	8.37e-11	1.22e-06	GCCGCCTCCGCCTCCGCCTCC
Aco020330	LBD	AcLEA34	940	960	-	28.1231	8.37e-11	1.21e-06	GCCGCCTCCGCCTCCGCCTCC
Aco004092	LBD	AcLEA34	940	960	-	28.1231	8.37e-11	1.22e-06	GCCGCCTCCGCCTCCGCCTCC
Aco001600	ERF	AcLEA34	925	945	+	27.9275	8.67e-11	1.81e-06	ggcggaggcggaggcggaggc
Aco001600	ERF	AcLEA34	931	951	+	27.9275	8.67e-11	1.81e-06	ggcggaggcggaggcggaggc
Aco001600	ERF	AcLEA34	937	957	+	27.9275	8.67e-11	1.81e-06	ggcggaggcggaggcggaggc
Aco014780	BBR-BPC	AcLEA28	1645	1668	+	29.7538	8.68e-11	1.2e-07	catagatagagagagagagagaga
Aco003376	ERF	AcLEA31	385	404	-	26.6308	9.7e-11	3.53e-06	CTCCGCCGCGGCCGCCGCCA
Aco012562	ERF	AcLEA34	924	944	-	28.0435	9.99e-11	2.19e-06	CCTCCGCCTCCGCCTCCGCCG
Aco016589	BBR-BPC	AcLEA23	1740	1760	+	29.8267	1.05e-10	1.51e-07	tcatctctctctctctctctc
Aco014780	BBR-BPC	AcLEA25	1626	1649	-	29.3846	1.1e-10	1.51e-07	GTGAGACAGTGAGAGAGAGAGAGA
Aco016589	BBR-BPC	AcLEA13	1946	1966	+	29.68	1.16e-10	1.65e-07	ctctctctctctctctctcat
Aco012562	ERF	AcLEA34	927	947	-	27.8696	1.2e-10	2.19e-06	CCGCCTCCGCCTCCGCCTCCG
Aco012562	ERF	AcLEA34	933	953	-	27.8696	1.2e-10	2.19e-06	CCGCCTCCGCCTCCGCCTCCG
Aco012562	ERF	AcLEA34	939	959	-	27.8696	1.2e-10	2.19e-06	CCGCCTCCGCCTCCGCCTCCG
Aco014780	BBR-BPC	AcLEA1	52	75	+	29.0308	1.37e-10	1.87e-07	gagagagagtgagagagagaggtg
Aco011363	LBD	AcLEA31	385	405	-	26.8	1.39e-10	6.58e-06	CCTCCGCCGCGGCCGCCGCCA
Aco014780	BBR-BPC	AcLEA5	1126	1149	-	28.9231	1.47e-10	1.94e-07	TATATAGAGAGAGAGAGAGAGAGA
Aco014780	BBR-BPC	AcLEA23	1753	1776	-	28.9231	1.47e-10	1.94e-07	TATATAGAGAGAGAGAGAGAGAGA
Aco014780	BBR-BPC	AcLEA29	1905	1928	-	28.9231	1.47e-10	1.94e-07	TATATAGAGAGAGAGAGAGAGAGA
Aco003376	ERF	AcLEA34	945	964	-	26.2769	1.51e-10	4.39e-06	CGCCGCCGCCTCCGCCTCCG
Aco016643	MIKC_MADS	AcLEA4	1656	1676	+	21.7794	1.56e-10	3.3e-07	tttctttttctttttcttttt
Aco016589	BBR-BPC	AcLEA1	48	68	-	29.12	1.61e-10	2.26e-07	CTCTCTCACTCTCTCTCTCTT
Aco021063	ERF	AcLEA34	948	968	+	25.6	1.64e-10	1.2e-05	aggcggaggcggcggcggtga
Aco016589	BBR-BPC	AcLEA5	1903	1923	+	29.08	1.65e-10	2.29e-07	cacactctctctctctctctt
Aco014780	BBR-BPC	AcLEA4	1855	1878	-	28.6923	1.7e-10	2.23e-07	GAGAGAGAGAGAGAGAGAGGTGGG
Aco011363	LBD	AcLEA34	945	965	-	26.5846	1.81e-10	6.58e-06	CCGCCGCCGCCTCCGCCTCCG
Aco016589	BBR-BPC	AcLEA8	1657	1677	+	28.9467	1.83e-10	2.52e-07	ctctctctctctctccgtctc
Aco016589	BBR-BPC	AcLEA4	1856	1876	+	28.7733	2.03e-10	2.77e-07	ccacctctctctctctctctc
Aco001600	ERF	AcLEA34	928	948	+	27.087	2.15e-10	3.48e-06	ggaggcggaggcggaggcgga
Aco001600	ERF	AcLEA34	934	954	+	27.087	2.15e-10	3.48e-06	ggaggcggaggcggaggcgga
Aco016589	BBR-BPC	AcLEA3	248	268	-	28.5467	2.36e-10	3.19e-07	CTCACTCTCTCTCTCTCTATA
Aco014780	BBR-BPC	AcLEA4	1859	1882	-	28.1231	2.42e-10	3.14e-07	TGGTGAGAGAGAGAGAGAGAGAGG
Aco016589	BBR-BPC	AcLEA25	1597	1617	+	28.48	2.48e-10	3.31e-07	ctctctctctctctctttttc
Aco014780	BBR-BPC	AcLEA23	1739	1762	-	28.0769	2.49e-10	3.2e-07	GAGAGAGAGAGAGAGAGAGATGAG
Aco016643	MIKC_MADS	AcLEA28	742	762	+	21.6176	2.74e-10	3.3e-07	ttttttttttttttttttttt
Aco016643	MIKC_MADS	AcLEA28	743	763	+	21.6176	2.74e-10	3.3e-07	ttttttttttttttttttttt
Aco016643	MIKC_MADS	AcLEA28	744	764	+	21.6176	2.74e-10	3.3e-07	ttttttttttttttttttttt
Aco016643	MIKC_MADS	AcLEA28	745	765	+	21.6176	2.74e-10	3.3e-07	ttttttttttttttttttttt
Aco016643	MIKC_MADS	AcLEA28	746	766	+	21.6176	2.74e-10	3.3e-07	ttttttttttttttttttttt
Aco016643	MIKC_MADS	AcLEA28	747	767	+	21.6176	2.74e-10	3.3e-07	ttttttttttttttttttttt
Aco016643	MIKC_MADS	AcLEA28	748	768	+	21.6176	2.74e-10	3.3e-07	ttttttttttttttttttttt
Aco016643	MIKC_MADS	AcLEA22	834	854	-	21.6176	2.74e-10	3.3e-07	TTTTTTTTTTTTTTTTTTTTT
Aco016643	MIKC_MADS	AcLEA22	835	855	-	21.6176	2.74e-10	3.3e-07	TTTTTTTTTTTTTTTTTTTTT
Aco016643	MIKC_MADS	AcLEA22	836	856	-	21.6176	2.74e-10	3.3e-07	TTTTTTTTTTTTTTTTTTTTT
Aco016643	MIKC_MADS	AcLEA22	837	857	-	21.6176	2.74e-10	3.3e-07	TTTTTTTTTTTTTTTTTTTTT
Aco016643	MIKC_MADS	AcLEA22	838	858	-	21.6176	2.74e-10	3.3e-07	TTTTTTTTTTTTTTTTTTTTT
Aco016643	MIKC_MADS	AcLEA22	839	859	-	21.6176	2.74e-10	3.3e-07	TTTTTTTTTTTTTTTTTTTTT
Aco016643	MIKC_MADS	AcLEA22	840	860	-	21.6176	2.74e-10	3.3e-07	TTTTTTTTTTTTTTTTTTTTT
Aco016643	MIKC_MADS	AcLEA22	841	861	-	21.6176	2.74e-10	3.3e-07	TTTTTTTTTTTTTTTTTTTTT
Aco016643	MIKC_MADS	AcLEA22	842	862	-	21.6176	2.74e-10	3.3e-07	TTTTTTTTTTTTTTTTTTTTT
Aco016643	MIKC_MADS	AcLEA22	843	863	-	21.6176	2.74e-10	3.3e-07	TTTTTTTTTTTTTTTTTTTTT
Aco016643	MIKC_MADS	AcLEA22	844	864	-	21.6176	2.74e-10	3.3e-07	TTTTTTTTTTTTTTTTTTTTT
Aco016643	MIKC_MADS	AcLEA22	845	865	-	21.6176	2.74e-10	3.3e-07	TTTTTTTTTTTTTTTTTTTTT
Aco016643	MIKC_MADS	AcLEA22	846	866	-	21.6176	2.74e-10	3.3e-07	TTTTTTTTTTTTTTTTTTTTT
Aco016643	MIKC_MADS	AcLEA22	847	867	-	21.6176	2.74e-10	3.3e-07	TTTTTTTTTTTTTTTTTTTTT
Aco016643	MIKC_MADS	AcLEA22	848	868	-	21.6176	2.74e-10	3.3e-07	TTTTTTTTTTTTTTTTTTTTT
Aco016643	MIKC_MADS	AcLEA22	849	869	-	21.6176	2.74e-10	3.3e-07	TTTTTTTTTTTTTTTTTTTTT
Aco016643	MIKC_MADS	AcLEA22	850	870	-	21.6176	2.74e-10	3.3e-07	TTTTTTTTTTTTTTTTTTTTT
Aco016643	MIKC_MADS	AcLEA22	851	871	-	21.6176	2.74e-10	3.3e-07	TTTTTTTTTTTTTTTTTTTTT
Aco016643	MIKC_MADS	AcLEA22	852	872	-	21.6176	2.74e-10	3.3e-07	TTTTTTTTTTTTTTTTTTTTT
Aco016643	MIKC_MADS	AcLEA22	853	873	-	21.6176	2.74e-10	3.3e-07	TTTTTTTTTTTTTTTTTTTTT
Aco016643	MIKC_MADS	AcLEA22	854	874	-	21.6176	2.74e-10	3.3e-07	TTTTTTTTTTTTTTTTTTTTT
Aco016643	MIKC_MADS	AcLEA22	855	875	-	21.6176	2.74e-10	3.3e-07	TTTTTTTTTTTTTTTTTTTTT
Aco016643	MIKC_MADS	AcLEA22	856	876	-	21.6176	2.74e-10	3.3e-07	TTTTTTTTTTTTTTTTTTTTT
Aco016643	MIKC_MADS	AcLEA22	857	877	-	21.6176	2.74e-10	3.3e-07	TTTTTTTTTTTTTTTTTTTTT
Aco016643	MIKC_MADS	AcLEA22	858	878	-	21.6176	2.74e-10	3.3e-07	TTTTTTTTTTTTTTTTTTTTT
Aco016643	MIKC_MADS	AcLEA22	859	879	-	21.6176	2.74e-10	3.3e-07	TTTTTTTTTTTTTTTTTTTTT
Aco016643	MIKC_MADS	AcLEA22	860	880	-	21.6176	2.74e-10	3.3e-07	TTTTTTTTTTTTTTTTTTTTT
Aco016643	MIKC_MADS	AcLEA22	861	881	-	21.6176	2.74e-10	3.3e-07	TTTTTTTTTTTTTTTTTTTTT
Aco016643	MIKC_MADS	AcLEA22	862	882	-	21.6176	2.74e-10	3.3e-07	TTTTTTTTTTTTTTTTTTTTT
Aco016643	MIKC_MADS	AcLEA22	863	883	-	21.6176	2.74e-10	3.3e-07	TTTTTTTTTTTTTTTTTTTTT
Aco016643	MIKC_MADS	AcLEA22	864	884	-	21.6176	2.74e-10	3.3e-07	TTTTTTTTTTTTTTTTTTTTT
Aco016643	MIKC_MADS	AcLEA22	865	885	-	21.6176	2.74e-10	3.3e-07	TTTTTTTTTTTTTTTTTTTTT
Aco016643	MIKC_MADS	AcLEA22	866	886	-	21.6176	2.74e-10	3.3e-07	TTTTTTTTTTTTTTTTTTTTT
Aco016643	MIKC_MADS	AcLEA22	867	887	-	21.6176	2.74e-10	3.3e-07	TTTTTTTTTTTTTTTTTTTTT
Aco016643	MIKC_MADS	AcLEA22	868	888	-	21.6176	2.74e-10	3.3e-07	TTTTTTTTTTTTTTTTTTTTT
Aco016643	MIKC_MADS	AcLEA22	869	889	-	21.6176	2.74e-10	3.3e-07	TTTTTTTTTTTTTTTTTTTTT
Aco016643	MIKC_MADS	AcLEA22	870	890	-	21.6176	2.74e-10	3.3e-07	TTTTTTTTTTTTTTTTTTTTT
Aco016643	MIKC_MADS	AcLEA22	871	891	-	21.6176	2.74e-10	3.3e-07	TTTTTTTTTTTTTTTTTTTTT
Aco016643	MIKC_MADS	AcLEA22	872	892	-	21.6176	2.74e-10	3.3e-07	TTTTTTTTTTTTTTTTTTTTT
Aco016643	MIKC_MADS	AcLEA22	873	893	-	21.6176	2.74e-10	3.3e-07	TTTTTTTTTTTTTTTTTTTTT
Aco016643	MIKC_MADS	AcLEA22	874	894	-	21.6176	2.74e-10	3.3e-07	TTTTTTTTTTTTTTTTTTTTT
Aco016643	MIKC_MADS	AcLEA22	875	895	-	21.6176	2.74e-10	3.3e-07	TTTTTTTTTTTTTTTTTTTTT
Aco016643	MIKC_MADS	AcLEA22	876	896	-	21.6176	2.74e-10	3.3e-07	TTTTTTTTTTTTTTTTTTTTT
Aco016643	MIKC_MADS	AcLEA22	877	897	-	21.6176	2.74e-10	3.3e-07	TTTTTTTTTTTTTTTTTTTTT
Aco016643	MIKC_MADS	AcLEA22	878	898	-	21.6176	2.74e-10	3.3e-07	TTTTTTTTTTTTTTTTTTTTT
Aco016643	MIKC_MADS	AcLEA22	879	899	-	21.6176	2.74e-10	3.3e-07	TTTTTTTTTTTTTTTTTTTTT
Aco016643	MIKC_MADS	AcLEA22	880	900	-	21.6176	2.74e-10	3.3e-07	TTTTTTTTTTTTTTTTTTTTT
Aco016643	MIKC_MADS	AcLEA22	881	901	-	21.6176	2.74e-10	3.3e-07	TTTTTTTTTTTTTTTTTTTTT
Aco016643	MIKC_MADS	AcLEA22	882	902	-	21.6176	2.74e-10	3.3e-07	TTTTTTTTTTTTTTTTTTTTT
Aco016643	MIKC_MADS	AcLEA22	883	903	-	21.6176	2.74e-10	3.3e-07	TTTTTTTTTTTTTTTTTTTTT
Aco016643	MIKC_MADS	AcLEA22	884	904	-	21.6176	2.74e-10	3.3e-07	TTTTTTTTTTTTTTTTTTTTT
Aco016643	MIKC_MADS	AcLEA22	885	905	-	21.6176	2.74e-10	3.3e-07	TTTTTTTTTTTTTTTTTTTTT
Aco016643	MIKC_MADS	AcLEA22	886	906	-	21.6176	2.74e-10	3.3e-07	TTTTTTTTTTTTTTTTTTTTT
Aco016643	MIKC_MADS	AcLEA22	887	907	-	21.6176	2.74e-10	3.3e-07	TTTTTTTTTTTTTTTTTTTTT
Aco016643	MIKC_MADS	AcLEA22	888	908	-	21.6176	2.74e-10	3.3e-07	TTTTTTTTTTTTTTTTTTTTT
Aco016643	MIKC_MADS	AcLEA22	889	909	-	21.6176	2.74e-10	3.3e-07	TTTTTTTTTTTTTTTTTTTTT
Aco016643	MIKC_MADS	AcLEA22	890	910	-	21.6176	2.74e-10	3.3e-07	TTTTTTTTTTTTTTTTTTTTT
Aco016643	MIKC_MADS	AcLEA22	891	911	-	21.6176	2.74e-10	3.3e-07	TTTTTTTTTTTTTTTTTTTTT
Aco016643	MIKC_MADS	AcLEA22	892	912	-	21.6176	2.74e-10	3.3e-07	TTTTTTTTTTTTTTTTTTTTT
Aco016643	MIKC_MADS	AcLEA22	893	913	-	21.6176	2.74e-10	3.3e-07	TTTTTTTTTTTTTTTTTTTTT
Aco016643	MIKC_MADS	AcLEA22	894	914	-	21.6176	2.74e-10	3.3e-07	TTTTTTTTTTTTTTTTTTTTT
Aco016643	MIKC_MADS	AcLEA22	895	915	-	21.6176	2.74e-10	3.3e-07	TTTTTTTTTTTTTTTTTTTTT
Aco016643	MIKC_MADS	AcLEA22	896	916	-	21.6176	2.74e-10	3.3e-07	TTTTTTTTTTTTTTTTTTTTT
Aco016643	MIKC_MADS	AcLEA22	897	917	-	21.6176	2.74e-10	3.3e-07	TTTTTTTTTTTTTTTTTTTTT
Aco016643	MIKC_MADS	AcLEA22	898	918	-	21.6176	2.74e-10	3.3e-07	TTTTTTTTTTTTTTTTTTTTT
Aco016643	MIKC_MADS	AcLEA22	899	919	-	21.6176	2.74e-10	3.3e-07	TTTTTTTTTTTTTTTTTTTTT
Aco016643	MIKC_MADS	AcLEA1	899	919	-	21.6176	2.74e-10	3.3e-07	TTTTTTTTTTTTTTTTTTTTT
Aco016643	MIKC_MADS	AcLEA1	900	920	-	21.6176	2.74e-10	3.3e-07	TTTTTTTTTTTTTTTTTTTTT
Aco016643	MIKC_MADS	AcLEA22	900	920	-	21.6176	2.74e-10	3.3e-07	TTTTTTTTTTTTTTTTTTTTT
Aco016643	MIKC_MADS	AcLEA22	901	921	-	21.6176	2.74e-10	3.3e-07	TTTTTTTTTTTTTTTTTTTTT
Aco016643	MIKC_MADS	AcLEA1	901	921	-	21.6176	2.74e-10	3.3e-07	TTTTTTTTTTTTTTTTTTTTT
Aco016643	MIKC_MADS	AcLEA22	902	922	-	21.6176	2.74e-10	3.3e-07	TTTTTTTTTTTTTTTTTTTTT
Aco016643	MIKC_MADS	AcLEA1	902	922	-	21.6176	2.74e-10	3.3e-07	TTTTTTTTTTTTTTTTTTTTT
Aco016643	MIKC_MADS	AcLEA1	903	923	-	21.6176	2.74e-10	3.3e-07	TTTTTTTTTTTTTTTTTTTTT
Aco016643	MIKC_MADS	AcLEA22	903	923	-	21.6176	2.74e-10	3.3e-07	TTTTTTTTTTTTTTTTTTTTT
Aco016643	MIKC_MADS	AcLEA22	904	924	-	21.6176	2.74e-10	3.3e-07	TTTTTTTTTTTTTTTTTTTTT
Aco016643	MIKC_MADS	AcLEA22	905	925	-	21.6176	2.74e-10	3.3e-07	TTTTTTTTTTTTTTTTTTTTT
Aco016643	MIKC_MADS	AcLEA22	906	926	-	21.6176	2.74e-10	3.3e-07	TTTTTTTTTTTTTTTTTTTTT
Aco016643	MIKC_MADS	AcLEA22	907	927	-	21.6176	2.74e-10	3.3e-07	TTTTTTTTTTTTTTTTTTTTT
Aco016643	MIKC_MADS	AcLEA22	908	928	-	21.6176	2.74e-10	3.3e-07	TTTTTTTTTTTTTTTTTTTTT
Aco016643	MIKC_MADS	AcLEA22	909	929	-	21.6176	2.74e-10	3.3e-07	TTTTTTTTTTTTTTTTTTTTT
Aco016643	MIKC_MADS	AcLEA22	910	930	-	21.6176	2.74e-10	3.3e-07	TTTTTTTTTTTTTTTTTTTTT
Aco016643	MIKC_MADS	AcLEA13	1424	1444	-	21.6176	2.74e-10	3.3e-07	TTTTTTTTTTTTTTTTTTTTT
Aco016643	MIKC_MADS	AcLEA13	1425	1445	-	21.6176	2.74e-10	3.3e-07	TTTTTTTTTTTTTTTTTTTTT
Aco016643	MIKC_MADS	AcLEA13	1426	1446	-	21.6176	2.74e-10	3.3e-07	TTTTTTTTTTTTTTTTTTTTT
Aco016643	MIKC_MADS	AcLEA13	1427	1447	-	21.6176	2.74e-10	3.3e-07	TTTTTTTTTTTTTTTTTTTTT
Aco016643	MIKC_MADS	AcLEA13	1428	1448	-	21.6176	2.74e-10	3.3e-07	TTTTTTTTTTTTTTTTTTTTT
Aco016643	MIKC_MADS	AcLEA13	1429	1449	-	21.6176	2.74e-10	3.3e-07	TTTTTTTTTTTTTTTTTTTTT
Aco016643	MIKC_MADS	AcLEA13	1430	1450	-	21.6176	2.74e-10	3.3e-07	TTTTTTTTTTTTTTTTTTTTT
Aco016643	MIKC_MADS	AcLEA13	1431	1451	-	21.6176	2.74e-10	3.3e-07	TTTTTTTTTTTTTTTTTTTTT
Aco016643	MIKC_MADS	AcLEA13	1432	1452	-	21.6176	2.74e-10	3.3e-07	TTTTTTTTTTTTTTTTTTTTT
Aco016643	MIKC_MADS	AcLEA13	1433	1453	-	21.6176	2.74e-10	3.3e-07	TTTTTTTTTTTTTTTTTTTTT
Aco016643	MIKC_MADS	AcLEA13	1434	1454	-	21.6176	2.74e-10	3.3e-07	TTTTTTTTTTTTTTTTTTTTT
Aco016643	MIKC_MADS	AcLEA13	1435	1455	-	21.6176	2.74e-10	3.3e-07	TTTTTTTTTTTTTTTTTTTTT
Aco016643	MIKC_MADS	AcLEA13	1436	1456	-	21.6176	2.74e-10	3.3e-07	TTTTTTTTTTTTTTTTTTTTT
Aco016643	MIKC_MADS	AcLEA13	1437	1457	-	21.6176	2.74e-10	3.3e-07	TTTTTTTTTTTTTTTTTTTTT
Aco016643	MIKC_MADS	AcLEA13	1438	1458	-	21.6176	2.74e-10	3.3e-07	TTTTTTTTTTTTTTTTTTTTT
Aco016643	MIKC_MADS	AcLEA7	1702	1722	+	21.6176	2.74e-10	3.3e-07	ttttttttttttttttttttt
Aco016643	MIKC_MADS	AcLEA7	1703	1723	+	21.6176	2.74e-10	3.3e-07	ttttttttttttttttttttt
Aco016643	MIKC_MADS	AcLEA7	1704	1724	+	21.6176	2.74e-10	3.3e-07	ttttttttttttttttttttt
Aco016643	MIKC_MADS	AcLEA16	1799	1819	-	21.6176	2.74e-10	3.3e-07	TTTTTTTTTTTTTTTTTTTTT
Aco016643	MIKC_MADS	AcLEA16	1800	1820	-	21.6176	2.74e-10	3.3e-07	TTTTTTTTTTTTTTTTTTTTT
Aco016643	MIKC_MADS	AcLEA16	1801	1821	-	21.6176	2.74e-10	3.3e-07	TTTTTTTTTTTTTTTTTTTTT
Aco016643	MIKC_MADS	AcLEA16	1802	1822	-	21.6176	2.74e-10	3.3e-07	TTTTTTTTTTTTTTTTTTTTT
Aco016643	MIKC_MADS	AcLEA16	1803	1823	-	21.6176	2.74e-10	3.3e-07	TTTTTTTTTTTTTTTTTTTTT
Aco016643	MIKC_MADS	AcLEA16	1804	1824	-	21.6176	2.74e-10	3.3e-07	TTTTTTTTTTTTTTTTTTTTT
Aco016643	MIKC_MADS	AcLEA16	1805	1825	-	21.6176	2.74e-10	3.3e-07	TTTTTTTTTTTTTTTTTTTTT
Aco016643	MIKC_MADS	AcLEA16	1806	1826	-	21.6176	2.74e-10	3.3e-07	TTTTTTTTTTTTTTTTTTTTT
Aco016643	MIKC_MADS	AcLEA16	1807	1827	-	21.6176	2.74e-10	3.3e-07	TTTTTTTTTTTTTTTTTTTTT
Aco016589	BBR-BPC	AcLEA5	1909	1929	+	28.2133	2.88e-10	3.81e-07	ctctctctctctctttctcac
Aco016643	MIKC_MADS	AcLEA28	833	853	+	21.5882	2.91e-10	3.48e-07	tttttttttctttttcttttt
Aco011363	LBD	AcLEA34	948	968	-	26.1692	2.98e-10	8.65e-06	TCACCGCCGCCGCCTCCGCCT
Aco014780	BBR-BPC	AcLEA28	579	602	+	27.7538	3.03e-10	3.85e-07	gggagggagggagggagagagaga
Aco010430	ERF	AcLEA34	1025	1052	+	25.0923	3.08e-10	1.48e-05	cgcccctcgccgccacccacgccgccgc
Aco002673	ERF	AcLEA31	307	326	+	23.9385	3.12e-10	4.53e-05	ccagctccgccaccaccgcc
Aco014780	BBR-BPC	AcLEA28	577	600	+	27.6923	3.14e-10	3.96e-07	gagggagggagggagggagagaga
Aco003376	ERF	AcLEA34	942	961	-	25.6462	3.15e-10	7.64e-06	CGCCGCCTCCGCCTCCGCCT
Aco012562	ERF	AcLEA34	942	962	-	26.942	3.16e-10	5.02e-06	CCGCCGCCTCCGCCTCCGCCT
Aco001600	ERF	AcLEA34	940	960	+	26.6812	3.27e-10	4.77e-06	ggaggcggaggcggaggcggc
Aco016589	BBR-BPC	AcLEA25	1623	1643	+	27.96	3.41e-10	4.47e-07	ctctctctctctctctcactg
Aco016589	BBR-BPC	AcLEA5	1901	1921	+	27.9467	3.44e-10	4.47e-07	cacacactctctctctctctc
Aco012562	ERF	AcLEA34	774	794	-	26.8551	3.45e-10	5.02e-06	CCTCCGCCGCCGCGCCCTCCA
Aco016643	MIKC_MADS	AcLEA22	832	852	-	21.5294	3.55e-10	4.17e-07	TTTTTTTTTTTTTTTTTTTCT
Aco016643	MIKC_MADS	AcLEA1	897	917	-	21.5294	3.55e-10	4.17e-07	TTTTTTTTTTTTTTTTTTTCT
Aco016197	ERF	AcLEA34	921	935	+	24.2923	3.74e-10	5.48e-05	cggcggcggaggcgg
Aco010320	C2H2	AcLEA28	87	105	+	26.4262	3.76e-10	1.77e-05	cctcctcctcctccccatc
Aco016589	BBR-BPC	AcLEA25	1599	1619	+	27.7067	3.98e-10	5.13e-07	ctctctctctctctttttctc
Aco003376	ERF	AcLEA31	308	327	+	25.4462	4.01e-10	8.03e-06	cagctccgccaccaccgccg
Aco016589	BBR-BPC	AcLEA3	838	858	+	27.56	4.37e-10	5.43e-07	ctctctctctctctctatata
Aco016589	BBR-BPC	AcLEA5	1129	1149	+	27.56	4.37e-10	5.43e-07	ctctctctctctctctatata
Aco016589	BBR-BPC	AcLEA23	1756	1776	+	27.56	4.37e-10	5.43e-07	ctctctctctctctctatata
Aco016589	BBR-BPC	AcLEA29	1908	1928	+	27.56	4.37e-10	5.43e-07	ctctctctctctctctatata
Aco012562	ERF	AcLEA34	930	950	-	26.5942	4.47e-10	5.42e-06	CCTCCGCCTCCGCCTCCGCCT
Aco012562	ERF	AcLEA34	936	956	-	26.5942	4.47e-10	5.42e-06	CCTCCGCCTCCGCCTCCGCCT
Aco011417	AP2	AcLEA2	1850	1869	+	22.4937	4.5e-10	1.07e-05	aaaaaaaaaaaaaaaagaaa
Aco012858	ERF	AcLEA34	921	935	-	25.2308	4.68e-10	6.83e-05	CCGCCTCCGCCGCCG
Aco003376	ERF	AcLEA34	930	949	-	25.2615	4.97e-10	8.03e-06	CTCCGCCTCCGCCTCCGCCT
Aco003376	ERF	AcLEA34	936	955	-	25.2615	4.97e-10	8.03e-06	CTCCGCCTCCGCCTCCGCCT
Aco012562	ERF	AcLEA34	918	938	-	26.4493	5.15e-10	5.77e-06	CCTCCGCCTCCGCCGCCGCGG
Aco001600	ERF	AcLEA34	919	939	+	26.2319	5.16e-10	6.83e-06	cgcggcggcggaggcggaggc
Aco021314	GATA	AcLEA16	1447	1465	+	27.4	5.2e-10	7.57e-05	catcatcctcatcatcttc
Aco011417	AP2	AcLEA37	1567	1586	-	22.4051	5.44e-10	1.07e-05	AAAAAAGAAAAAGAGAGAGA
Aco014780	BBR-BPC	AcLEA28	589	612	+	26.7538	5.46e-10	6.82e-07	gagggagagagagatagagactga
Aco016643	MIKC_MADS	AcLEA2	1851	1871	-	21.3529	5.69e-10	6.62e-07	TTTTTCTTTTTTTTTTTTTTT
Aco016589	BBR-BPC	AcLEA4	1862	1882	+	27.0933	5.72e-10	7.04e-07	ctctctctctctctctcacca
Aco010430	ERF	AcLEA34	770	797	-	24.6462	5.91e-10	2.14e-05	CCCCCTCCGCCGCCGCGCCCTCCATCCT
Aco014780	BBR-BPC	AcLEA8	1626	1649	-	26.6	5.97e-10	7.39e-07	GAGAGAGAGAGAGAGAGAAAATAT
Aco001898	ERF	AcLEA34	921	935	-	23.7385	6.14e-10	8.99e-05	CCGCCTCCGCCGCCG
Aco010173	ERF	AcLEA34	949	963	+	23.8769	6.7e-10	9.79e-05	ggcggaggcggcggc
Aco014780	BBR-BPC	AcLEA3	248	271	+	26.3846	6.75e-10	8.21e-07	tatagagagagagagagtgagagt
Aco014780	BBR-BPC	AcLEA28	581	604	+	26.3846	6.75e-10	8.21e-07	gagggagggagggagagagagata
Aco016643	MIKC_MADS	AcLEA7	1698	1718	+	21.2794	6.76e-10	7.8e-07	tctcttttttttttttttttt
Aco016589	BBR-BPC	AcLEA1	50	70	-	26.7067	7.26e-10	8.84e-07	CTCTCTCTCACTCTCTCTCTC
Aco016589	BBR-BPC	AcLEA3	252	272	-	26.6933	7.31e-10	8.84e-07	AACTCTCACTCTCTCTCTCTC
Aco027904	LBD	AcLEA31	386	406	-	25.9231	7.61e-10	1.01e-05	GCCTCCGCCGCGGCCGCCGCC
Aco020330	LBD	AcLEA31	386	406	-	25.9231	7.61e-10	1e-05	GCCTCCGCCGCGGCCGCCGCC
Aco004092	LBD	AcLEA31	386	406	-	25.9231	7.61e-10	1.01e-05	GCCTCCGCCGCGGCCGCCGCC
Aco016589	BBR-BPC	AcLEA28	545	565	-	26.5733	7.84e-10	9.39e-07	ATCTCTCTCTTTCTCTCTCAC
Aco016589	BBR-BPC	AcLEA8	1653	1673	+	26.5333	8e-10	9.5e-07	ctctctctctctctctctccg
Aco017794	ERF	AcLEA34	775	795	-	25.0769	8.02e-10	2.37e-05	CCCTCCGCCGCCGCGCCCTCC
Aco010320	C2H2	AcLEA5	1976	1994	-	25.5164	8.1e-10	2.86e-05	CCTCTTCTTCTTCCTCCTC
Aco016643	MIKC_MADS	AcLEA22	914	934	-	21.2059	8.14e-10	9.32e-07	CTTCTTTTTTTTTTTTTTTTT
Aco017794	ERF	AcLEA34	705	725	+	25.0615	8.16e-10	2.37e-05	ttcgccgccgccgacaacgcc
Aco010430	ERF	AcLEA31	20	47	+	24.4154	8.2e-10	2.37e-05	cgcccttcgccgccgcctcggcggcgcg
Aco014780	BBR-BPC	AcLEA28	575	598	+	25.9846	8.48e-10	1.02e-06	gagagggagggagggagggagaga
Aco011417	AP2	AcLEA7	1698	1717	-	22.2025	8.51e-10	1.07e-05	AAAAAAAAAAAAAAAAGAGA
Aco016589	BBR-BPC	AcLEA3	832	852	+	26.4	8.59e-10	1.01e-06	tcaactctctctctctctctc
Aco014780	BBR-BPC	AcLEA17	486	509	+	25.7692	9.58e-10	1.15e-06	tgtagagagagagagagggagaga
Aco016643	MIKC_MADS	AcLEA23	702	722	-	21.1324	9.66e-10	1.1e-06	TCTCTTTTTCTTTTTTTTTTT
Aco003376	ERF	AcLEA34	927	946	-	24.6462	9.69e-10	1.18e-05	CGCCTCCGCCTCCGCCTCCG
Aco003376	ERF	AcLEA34	933	952	-	24.6462	9.69e-10	1.18e-05	CGCCTCCGCCTCCGCCTCCG
Aco003376	ERF	AcLEA34	939	958	-	24.6462	9.69e-10	1.18e-05	CGCCTCCGCCTCCGCCTCCG
Aco014780	BBR-BPC	AcLEA5	1908	1931	-	25.6769	1.01e-09	1.2e-06	TTGTGAGAAAGAGAGAGAGAGAGA
Aco016643	MIKC_MADS	AcLEA28	835	855	+	21.1029	1.04e-09	1.17e-06	tttttttctttttcttttttt
Aco016902	ERF	AcLEA34	924	942	+	24.5692	1.04e-09	5.41e-05	cggcggaggcggaggcgga
Aco016643	MIKC_MADS	AcLEA1	905	925	-	21.0882	1.08e-09	1.19e-06	TCTTTTTTTTTTTTTTTTTTT
Aco016643	MIKC_MADS	AcLEA22	912	932	-	21.0882	1.08e-09	1.19e-06	TCTTTTTTTTTTTTTTTTTTT
Aco016643	MIKC_MADS	AcLEA7	1700	1720	+	21.0882	1.08e-09	1.19e-06	tcttttttttttttttttttt
Aco016902	ERF	AcLEA34	951	969	+	24.5077	1.12e-09	5.41e-05	cggaggcggcggcggtgac
Aco014780	BBR-BPC	AcLEA28	593	616	+	25.4308	1.16e-09	1.35e-06	gagagagagatagagactgagaga
Aco014780	BBR-BPC	AcLEA3	835	858	-	25.4154	1.17e-09	1.35e-06	TATATAGAGAGAGAGAGAGAGAGT
Aco014780	BBR-BPC	AcLEA29	1867	1890	-	25.4154	1.17e-09	1.35e-06	GAGAGAGAGAGAGAGAGTGCGGAG
Aco017794	ERF	AcLEA34	922	942	-	24.6923	1.24e-09	3.01e-05	TCCGCCTCCGCCTCCGCCGCC
Aco004208	ERF	AcLEA34	921	935	+	23.8923	1.25e-09	0.000182	cggcggcggaggcgg
Aco011363	LBD	AcLEA31	388	408	-	24.8615	1.26e-09	2.54e-05	CCGCCTCCGCCGCGGCCGCCG
Aco014780	BBR-BPC	AcLEA5	1902	1925	-	25.2769	1.27e-09	1.45e-06	GAAAGAGAGAGAGAGAGAGTGTGT
Aco012562	ERF	AcLEA34	915	935	-	25.4783	1.3e-09	1.35e-05	CCGCCTCCGCCGCCGCGGCGC
Aco016643	MIKC_MADS	AcLEA1	904	924	-	21.0147	1.3e-09	1.39e-06	CTTTTTTTTTTTTTTTTTTTT
Aco016643	MIKC_MADS	AcLEA22	911	931	-	21.0147	1.3e-09	1.39e-06	CTTTTTTTTTTTTTTTTTTTT
Aco016643	MIKC_MADS	AcLEA4	1652	1672	+	21.0147	1.3e-09	1.39e-06	tttttttctttttctttttct
Aco016643	MIKC_MADS	AcLEA7	1701	1721	+	21.0147	1.3e-09	1.39e-06	ctttttttttttttttttttt
Aco027904	LBD	AcLEA34	949	969	-	25.2769	1.38e-09	1.68e-05	GTCACCGCCGCCGCCTCCGCC
Aco020330	LBD	AcLEA34	949	969	-	25.2769	1.38e-09	1.67e-05	GTCACCGCCGCCGCCTCCGCC
Aco004092	LBD	AcLEA34	949	969	-	25.2769	1.38e-09	1.68e-05	GTCACCGCCGCCGCCTCCGCC
Aco012562	ERF	AcLEA31	307	327	+	25.3768	1.42e-09	1.38e-05	ccagctccgccaccaccgccg
Aco014780	BBR-BPC	AcLEA17	492	515	+	25.0462	1.44e-09	1.62e-06	gagagagagagggagagagagcct
Aco014780	BBR-BPC	AcLEA25	1622	1645	-	25.0462	1.44e-09	1.62e-06	GACAGTGAGAGAGAGAGAGAGAGA
Aco017794	ERF	AcLEA34	943	963	-	24.5077	1.53e-09	3.17e-05	GCCGCCGCCTCCGCCTCCGCC
Aco014780	BBR-BPC	AcLEA13	1945	1968	-	24.9231	1.54e-09	1.73e-06	CGATGAGAGAGAGAGAGAGAGAGA
Aco016643	MIKC_MADS	AcLEA37	1569	1589	+	20.9412	1.56e-09	1.65e-06	tctctctttttcttttttttt
Aco011417	AP2	AcLEA22	915	934	+	21.9241	1.57e-09	1.07e-05	aaaaaaaaaaaaaaaagaag
Aco016643	MIKC_MADS	AcLEA22	917	937	-	20.9265	1.61e-09	1.69e-06	TTTCTTCTTTTTTTTTTTTTT
Aco002673	ERF	AcLEA34	922	941	-	22.8	1.79e-09	0.00013	CCGCCTCCGCCTCCGCCGCC
Aco011363	LBD	AcLEA34	927	947	-	24.5077	1.82e-09	2.54e-05	CCGCCTCCGCCTCCGCCTCCG
Aco011363	LBD	AcLEA34	933	953	-	24.5077	1.82e-09	2.54e-05	CCGCCTCCGCCTCCGCCTCCG
Aco011363	LBD	AcLEA34	939	959	-	24.5077	1.82e-09	2.54e-05	CCGCCTCCGCCTCCGCCTCCG
Aco016589	BBR-BPC	AcLEA13	1924	1944	+	25.0533	1.83e-09	2.14e-06	aaccatctctctctctctctc
Aco016643	MIKC_MADS	AcLEA2	1849	1869	-	20.8676	1.86e-09	1.93e-06	TTTCTTTTTTTTTTTTTTTTC
Aco016643	MIKC_MADS	AcLEA25	1608	1628	+	20.8676	1.86e-09	1.93e-06	tctctttttctctctctctct
Aco014780	BBR-BPC	AcLEA28	587	610	+	24.5692	1.88e-09	2.09e-06	gggagggagagagagatagagact
Aco011363	LBD	AcLEA34	942	962	-	24.4462	1.94e-09	2.54e-05	CCGCCGCCTCCGCCTCCGCCT
Aco010430	ERF	AcLEA34	908	935	-	23.7385	2.06e-09	4.34e-05	CCGCCTCCGCCGCCGCGGCGCTCTACAC
Aco011363	LBD	AcLEA34	930	950	-	24.3692	2.1e-09	2.54e-05	CCTCCGCCTCCGCCTCCGCCT
Aco011363	LBD	AcLEA34	936	956	-	24.3692	2.1e-09	2.54e-05	CCTCCGCCTCCGCCTCCGCCT
Aco010430	ERF	AcLEA34	700	727	+	23.7231	2.1e-09	4.34e-05	gagctttcgccgccgccgacaacgccct
Aco016643	MIKC_MADS	AcLEA36	255	275	+	20.8088	2.11e-09	2.17e-06	tgtttttttttttctttttct
Aco016589	BBR-BPC	AcLEA29	1868	1888	+	24.7867	2.12e-09	2.46e-06	tccgcactctctctctctctc
Aco027904	LBD	AcLEA34	916	936	-	24.7692	2.18e-09	2.39e-05	TCCGCCTCCGCCGCCGCGGCG
Aco020330	LBD	AcLEA34	916	936	-	24.7692	2.18e-09	2.38e-05	TCCGCCTCCGCCGCCGCGGCG
Aco004092	LBD	AcLEA34	916	936	-	24.7692	2.18e-09	2.39e-05	TCCGCCTCCGCCGCCGCGGCG
Aco014780	BBR-BPC	AcLEA23	1737	1760	-	24.2923	2.19e-09	2.39e-06	GAGAGAGAGAGAGAGAGATGAGTA
Aco014780	BBR-BPC	AcLEA5	1900	1923	-	24.2923	2.19e-09	2.39e-06	AAGAGAGAGAGAGAGAGTGTGTGT
Aco016643	MIKC_MADS	AcLEA13	1423	1443	-	20.7941	2.2e-09	2.23e-06	TTTTTTTTTTTTTTTTTTTTG
Aco016643	MIKC_MADS	AcLEA7	1705	1725	+	20.7941	2.2e-09	2.23e-06	ttttttttttttttttttttg
Aco003376	ERF	AcLEA34	951	970	-	23.8615	2.21e-09	2.47e-05	CGTCACCGCCGCCGCCTCCG
Aco027904	LBD	AcLEA31	383	403	-	24.7077	2.3e-09	2.39e-05	TCCGCCGCGGCCGCCGCCAAC
Aco020330	LBD	AcLEA31	383	403	-	24.7077	2.3e-09	2.38e-05	TCCGCCGCGGCCGCCGCCAAC
Aco004092	LBD	AcLEA31	383	403	-	24.7077	2.3e-09	2.39e-05	TCCGCCGCGGCCGCCGCCAAC
Aco014780	BBR-BPC	AcLEA3	833	856	-	24.1692	2.34e-09	2.54e-06	TATAGAGAGAGAGAGAGAGAGTTG
Aco014780	BBR-BPC	AcLEA28	573	596	+	24.1538	2.37e-09	2.54e-06	cagagagggagggagggagggaga
Aco016643	MIKC_MADS	AcLEA25	1606	1626	+	20.75	2.44e-09	2.46e-06	tctctctttttctctctctct
Aco011363	LBD	AcLEA34	1043	1063	+	24.2154	2.45e-09	2.74e-05	acgccgccgcgagctccggcg
Aco016589	BBR-BPC	AcLEA3	246	266	-	24.4933	2.5e-09	2.87e-06	CACTCTCTCTCTCTCTATATA
Aco016589	BBR-BPC	AcLEA8	1627	1647	+	24.4533	2.54e-09	2.89e-06	tattttctctctctctctctc
Aco014780	BBR-BPC	AcLEA13	1923	1946	-	24	2.57e-09	2.74e-06	GAGAGAGAGAGAGAGAGATGGTTG
Aco016293	MYB	AcLEA19	861	875	+	19.3846	2.73e-09	0.000387	atggtggtaggtggg
Aco003376	ERF	AcLEA34	1032	1051	+	23.6462	2.76e-09	2.87e-05	cgccgccacccacgccgccg
Aco014780	BBR-BPC	AcLEA9	1061	1084	+	23.8615	2.78e-09	2.94e-06	gagagagacagacagagagagaga
Aco014780	BBR-BPC	AcLEA3	246	269	+	23.8308	2.82e-09	2.96e-06	tatatagagagagagagagtgaga
Aco011417	AP2	AcLEA2	1852	1871	+	21.6076	2.86e-09	1.07e-05	aaaaaaaaaaaaaagaaaaa
Aco016643	MIKC_MADS	AcLEA22	833	853	-	20.6765	2.88e-09	2.83e-06	TTTTTTTTTTTTTTTTTTTTC
Aco016643	MIKC_MADS	AcLEA1	898	918	-	20.6765	2.88e-09	2.83e-06	TTTTTTTTTTTTTTTTTTTTC
Aco016643	MIKC_MADS	AcLEA16	1798	1818	-	20.6765	2.88e-09	2.83e-06	TTTTTTTTTTTTTTTTTTTTC
Aco011417	AP2	AcLEA4	1654	1673	-	21.5823	2.98e-09	1.07e-05	AAGAAAAAGAAAAAGAAAAA
Aco016589	BBR-BPC	AcLEA1	46	66	-	24.1467	3e-09	3.38e-06	CTCTCACTCTCTCTCTCTTGC
Aco016643	MIKC_MADS	AcLEA1	907	927	-	20.6471	3.05e-09	2.99e-06	TGTCTTTTTTTTTTTTTTTTT
Aco014780	BBR-BPC	AcLEA3	837	860	-	23.6462	3.12e-09	3.18e-06	TATATATAGAGAGAGAGAGAGAGA
Aco014780	BBR-BPC	AcLEA5	1128	1151	-	23.6462	3.12e-09	3.18e-06	TATATATAGAGAGAGAGAGAGAGA
Aco014780	BBR-BPC	AcLEA23	1755	1778	-	23.6462	3.12e-09	3.18e-06	TATATATAGAGAGAGAGAGAGAGA
Aco014780	BBR-BPC	AcLEA29	1907	1930	-	23.6462	3.12e-09	3.18e-06	TATATATAGAGAGAGAGAGAGAGA
Aco011417	AP2	AcLEA17	534	553	+	21.5316	3.22e-09	1.07e-05	aaggaaaaaaaaaaaagaga
Aco014780	BBR-BPC	AcLEA28	583	606	+	23.5846	3.22e-09	3.26e-06	gggagggagggagagagagataga
Aco016643	MIKC_MADS	AcLEA4	1654	1674	+	20.6176	3.24e-09	3.13e-06	tttttctttttctttttcttt
Aco016643	MIKC_MADS	AcLEA11	1882	1902	-	20.6176	3.24e-09	3.13e-06	TGTCTTTTTCTTTTTCTTTTT
Aco012759	Dof	AcLEA35	1319	1339	+	19.5385	3.25e-09	0.000273	aaaaaaaagaaaaagaagaaa
Aco016589	BBR-BPC	AcLEA28	587	607	-	23.9733	3.29e-09	3.69e-06	CTCTATCTCTCTCTCCCTCCC
Aco016589	BBR-BPC	AcLEA28	585	605	-	23.9333	3.36e-09	3.74e-06	CTATCTCTCTCTCCCTCCCTC
Aco014780	BBR-BPC	AcLEA8	1772	1795	-	23.5077	3.36e-09	3.38e-06	GAGAAAGAGAGAGAGAGGGGAGGG
Aco001600	ERF	AcLEA31	386	406	+	24.1884	3.5e-09	3.98e-05	ggcggcggccgcggcggaggc
Aco014780	BBR-BPC	AcLEA4	1853	1876	-	23.4154	3.53e-09	3.52e-06	GAGAGAGAGAGAGAGAGGTGGGGG
Aco001600	ERF	AcLEA31	389	409	+	24.1739	3.55e-09	3.98e-05	ggcggccgcggcggaggcggt
Aco014780	BBR-BPC	AcLEA5	1836	1859	-	23.4	3.56e-09	3.53e-06	GAAAGGAGAAGAGAGAGAGAGAGA
Aco021063	ERF	AcLEA34	706	726	-	23.3692	3.57e-09	0.000174	GGGCGTTGTCGGCGGCGGCGA
Aco014780	BBR-BPC	AcLEA9	1057	1080	+	23.3538	3.65e-09	3.59e-06	ttgagagagagacagacagagaga
Aco011417	AP2	AcLEA37	1571	1590	-	21.4684	3.68e-09	1.07e-05	AAAAAAAAAAGAAAAAGAGA
Aco011417	AP2	AcLEA23	703	722	+	21.4684	3.68e-09	1.07e-05	aaaaaaaaaagaaaaagaga
Aco016643	MIKC_MADS	AcLEA22	831	851	-	20.5588	3.7e-09	3.55e-06	TTTTTTTTTTTTTTTTTTCTT
Aco012562	ERF	AcLEA34	706	726	+	24.2899	3.74e-09	3.4e-05	tcgccgccgccgacaacgccc
Aco016589	BBR-BPC	AcLEA28	1673	1693	-	23.7333	3.74e-09	4.09e-06	GACTCTCACTCTCTCTCTCTC
Aco016589	BBR-BPC	AcLEA8	1775	1795	+	23.7333	3.74e-09	4.09e-06	tcccctctctctctctttctc
Aco027904	LBD	AcLEA32	560	580	-	24.1385	3.77e-09	3.65e-05	TCTGCCGCCGTCCCCGGCGTC
Aco020330	LBD	AcLEA32	560	580	-	24.1385	3.77e-09	3.64e-05	TCTGCCGCCGTCCCCGGCGTC
Aco004092	LBD	AcLEA32	560	580	-	24.1385	3.77e-09	3.65e-05	TCTGCCGCCGTCCCCGGCGTC
Aco016902	ERF	AcLEA34	930	948	+	23.4	3.83e-09	0.000111	aggcggaggcggaggcgga
Aco016902	ERF	AcLEA34	936	954	+	23.4	3.83e-09	0.000111	aggcggaggcggaggcgga
Aco012759	Dof	AcLEA4	1653	1673	-	19.4462	3.92e-09	0.000273	AAGAAAAAGAAAAAGAAAAAA
Aco010320	C2H2	AcLEA34	929	947	-	23.8443	3.99e-09	8.03e-05	CCGCCTCCGCCTCCGCCTC
Aco010320	C2H2	AcLEA34	935	953	-	23.8443	3.99e-09	8.03e-05	CCGCCTCCGCCTCCGCCTC
Aco010320	C2H2	AcLEA34	941	959	-	23.8443	3.99e-09	8.03e-05	CCGCCTCCGCCTCCGCCTC
Aco016589	BBR-BPC	AcLEA29	1870	1890	+	23.5867	4.06e-09	4.4e-06	cgcactctctctctctctctc
Aco016589	BBR-BPC	AcLEA28	593	613	-	23.5733	4.09e-09	4.4e-06	CTCAGTCTCTATCTCTCTCTC
Aco008987	MYB	AcLEA19	855	875	+	18.9385	4.11e-09	0.000585	gagatgatggtggtaggtggg
Aco017794	ERF	AcLEA34	913	933	-	23.5692	4.14e-09	5.83e-05	GCCTCCGCCGCCGCGGCGCTC
Aco016643	MIKC_MADS	AcLEA37	1567	1587	+	20.5	4.18e-09	3.97e-06	tctctctctttttcttttttt
Aco016197	ERF	AcLEA34	783	797	+	22.9385	4.2e-09	0.000307	cggcggcggaggggg
Aco014780	BBR-BPC	AcLEA28	1643	1666	+	23.0615	4.27e-09	4.17e-06	tacatagatagagagagagagaga
Aco017794	ERF	AcLEA34	925	945	-	23.5077	4.41e-09	5.83e-05	GCCTCCGCCTCCGCCTCCGCC
Aco017794	ERF	AcLEA34	931	951	-	23.5077	4.41e-09	5.83e-05	GCCTCCGCCTCCGCCTCCGCC
Aco017794	ERF	AcLEA34	937	957	-	23.5077	4.41e-09	5.83e-05	GCCTCCGCCTCCGCCTCCGCC
Aco016643	MIKC_MADS	AcLEA2	1850	1870	-	20.4706	4.42e-09	4.18e-06	TTTTCTTTTTTTTTTTTTTTT
Aco014780	BBR-BPC	AcLEA25	1580	1603	-	22.9846	4.44e-09	4.31e-06	GAGAGAGAGAGAGAGATGGAGCAG
Aco011363	LBD	AcLEA34	1028	1048	+	23.5846	4.53e-09	4.71e-05	ccctcgccgccacccacgccg
Aco016643	MIKC_MADS	AcLEA4	1650	1670	+	20.4265	4.85e-09	4.56e-06	tgtttttttctttttcttttt
Aco011417	AP2	AcLEA17	79	98	-	21.3038	4.89e-09	1.07e-05	AAGGAAAAAAGAAAGAGAAG
Aco011417	AP2	AcLEA1	908	927	+	21.3038	4.89e-09	1.07e-05	aaaaaaaaaaaaaaaagaca
Aco017794	ERF	AcLEA34	940	960	-	23.4	4.92e-09	5.97e-05	GCCGCCTCCGCCTCCGCCTCC
Aco027904	LBD	AcLEA31	309	329	+	23.8	5.02e-09	4.56e-05	agctccgccaccaccgccgcg
Aco020330	LBD	AcLEA31	309	329	+	23.8	5.02e-09	4.54e-05	agctccgccaccaccgccgcg
Aco004092	LBD	AcLEA31	309	329	+	23.8	5.02e-09	4.56e-05	agctccgccaccaccgccgcg
Aco016643	MIKC_MADS	AcLEA25	1596	1616	+	20.3971	5.13e-09	4.78e-06	tctctctctctctctcttttt
Aco016589	BBR-BPC	AcLEA3	244	264	-	23.1333	5.14e-09	5.32e-06	CTCTCTCTCTCTCTATATATA
Aco016589	BBR-BPC	AcLEA3	840	860	+	23.1333	5.14e-09	5.32e-06	ctctctctctctctatatata
Aco016589	BBR-BPC	AcLEA5	1131	1151	+	23.1333	5.14e-09	5.32e-06	ctctctctctctctatatata
Aco016589	BBR-BPC	AcLEA23	1758	1778	+	23.1333	5.14e-09	5.32e-06	ctctctctctctctatatata
Aco016589	BBR-BPC	AcLEA29	1910	1930	+	23.1333	5.14e-09	5.32e-06	ctctctctctctctatatata
Aco000670	GATA	AcLEA10	375	393	+	24.2	5.2e-09	0.000544	catcatgatcatcatcttc
Aco003376	ERF	AcLEA31	388	407	-	23	5.22e-09	5.07e-05	CGCCTCCGCCGCGGCCGCCG
Aco023605	ERF	AcLEA34	921	935	-	20.9231	5.26e-09	0.000768	CCGCCTCCGCCGCCG
Aco016643	MIKC_MADS	AcLEA22	913	933	-	20.3824	5.29e-09	4.87e-06	TTCTTTTTTTTTTTTTTTTTT
Aco016643	MIKC_MADS	AcLEA14	1405	1425	-	20.3824	5.29e-09	4.87e-06	TTTCTCTTTTTTCTTTTTTTT
Aco014780	BBR-BPC	AcLEA5	1834	1857	-	22.6154	5.4e-09	5.2e-06	AAGGAGAAGAGAGAGAGAGAGATA
Aco010320	C2H2	AcLEA5	1973	1991	-	23.4918	5.41e-09	9.37e-05	CTTCTTCTTCCTCCTCTTC
Aco012858	ERF	AcLEA34	951	965	-	23.2923	5.48e-09	0.000251	CCGCCGCCGCCTCCG
Aco016589	BBR-BPC	AcLEA4	1854	1874	+	23	5.5e-09	5.65e-06	ccccacctctctctctctctc
Aco011363	LBD	AcLEA34	918	938	-	23.3385	5.72e-09	5.55e-05	CCTCCGCCTCCGCCGCCGCGG
Aco012562	ERF	AcLEA31	23	43	+	23.7681	5.82e-09	4.82e-05	ccttcgccgccgcctcggcgg
Aco014780	BBR-BPC	AcLEA28	591	614	+	22.4615	5.85e-09	5.6e-06	gggagagagagatagagactgaga
Aco011417	AP2	AcLEA14	1404	1423	+	21.1899	5.86e-09	1.07e-05	aaaaaaaaagaaaaaagaga
Aco012562	ERF	AcLEA34	951	971	-	23.7391	5.97e-09	4.82e-05	GCGTCACCGCCGCCGCCTCCG
Aco010320	C2H2	AcLEA5	1979	1997	-	23.3689	5.98e-09	9.37e-05	CTTCCTCTTCTTCTTCCTC
Aco027904	LBD	AcLEA31	389	409	-	23.5846	6.01e-09	5.05e-05	ACCGCCTCCGCCGCGGCCGCC
Aco020330	LBD	AcLEA31	389	409	-	23.5846	6.01e-09	5.02e-05	ACCGCCTCCGCCGCGGCCGCC
Aco004092	LBD	AcLEA31	389	409	-	23.5846	6.01e-09	5.05e-05	ACCGCCTCCGCCGCGGCCGCC
Aco016643	MIKC_MADS	AcLEA15	1364	1384	-	20.3088	6.1e-09	5.58e-06	TTTTGTTTTTTTTTTTTTTCT
Aco027904	LBD	AcLEA34	1030	1050	+	23.5385	6.24e-09	5.05e-05	ctcgccgccacccacgccgcc
Aco020330	LBD	AcLEA34	1030	1050	+	23.5385	6.24e-09	5.02e-05	ctcgccgccacccacgccgcc
Aco004092	LBD	AcLEA34	1030	1050	+	23.5385	6.24e-09	5.05e-05	ctcgccgccacccacgccgcc
Aco017794	ERF	AcLEA34	928	948	-	23.1385	6.4e-09	6.5e-05	TCCGCCTCCGCCTCCGCCTCC
Aco017794	ERF	AcLEA34	934	954	-	23.1385	6.4e-09	6.5e-05	TCCGCCTCCGCCTCCGCCTCC
Aco012858	ERF	AcLEA34	783	797	-	23.1385	6.51e-09	0.000251	CCCCCTCCGCCGCCG
Aco017794	ERF	AcLEA31	389	409	-	23.0923	6.7e-09	6.5e-05	ACCGCCTCCGCCGCGGCCGCC
Aco016197	ERF	AcLEA31	23	37	-	22.5231	6.78e-09	0.000331	AGGCGGCGGCGAAGG
Aco014780	BBR-BPC	AcLEA1	44	67	+	22.1692	6.81e-09	6.47e-06	gagcaagagagagagagtgagaga
Aco004208	ERF	AcLEA34	783	797	+	22.6	6.87e-09	0.000408	cggcggcggaggggg
Aco012858	ERF	AcLEA34	954	968	-	23.0615	6.89e-09	0.000251	TCACCGCCGCCGCCT
Aco016589	BBR-BPC	AcLEA28	1645	1665	-	22.5467	6.95e-09	7.09e-06	CTCTCTCTCTCTCTATCTATG
Aco003376	ERF	AcLEA34	783	802	-	22.6615	7.26e-09	6.48e-05	CTGCTCCCCCTCCGCCGCCG
Aco014780	BBR-BPC	AcLEA28	543	566	+	22.0154	7.38e-09	6.96e-06	aggtgagagagaaagagagagatc
Aco003376	ERF	AcLEA34	954	973	-	22.6154	7.57e-09	6.48e-05	CCGCGTCACCGCCGCCGCCT
Aco016643	MIKC_MADS	AcLEA25	1598	1618	+	20.1912	7.61e-09	6.91e-06	tctctctctctctctttttct
Aco016902	ERF	AcLEA34	942	960	+	22.7692	7.62e-09	0.000166	aggcggaggcggaggcggc
Aco016589	BBR-BPC	AcLEA25	1603	1623	+	22.36	7.65e-09	7.75e-06	ctctctctctttttctctctc
Aco000670	GATA	AcLEA16	1447	1465	+	23.6571	7.77e-09	0.000544	catcatcctcatcatcttc
Aco016643	MIKC_MADS	AcLEA36	291	311	+	20.1765	7.81e-09	6.91e-06	tttttttttttttcttctttt
Aco016643	MIKC_MADS	AcLEA25	1614	1634	+	20.1765	7.81e-09	6.91e-06	tttctctctctctctctctct
Aco016643	MIKC_MADS	AcLEA8	1630	1650	+	20.1765	7.81e-09	6.91e-06	tttctctctctctctctctct
Aco016643	MIKC_MADS	AcLEA13	1843	1863	+	20.1765	7.81e-09	6.91e-06	cttctttttttttttcttcct
Aco016902	ERF	AcLEA31	388	406	+	22.7231	8.01e-09	0.000166	cggcggccgcggcggaggc
Aco007362	bZIP	AcLEA25	1874	1888	+	22.8615	8.04e-09	0.00118	tctgctgacgtggca
Aco002673	ERF	AcLEA34	447	466	+	21.7077	8.04e-09	0.000389	ccaccgccgggaccaccgcc
Aco016643	MIKC_MADS	AcLEA28	741	761	+	20.1618	8.05e-09	7.04e-06	gtttttttttttttttttttt
Aco016643	MIKC_MADS	AcLEA13	1439	1459	-	20.1618	8.05e-09	7.04e-06	GTTTTTTTTTTTTTTTTTTTT
Aco012562	ERF	AcLEA34	912	932	-	23.3623	8.14e-09	6.2e-05	CCTCCGCCGCCGCGGCGCTCT
Aco011417	AP2	AcLEA4	1660	1679	-	20.9747	8.16e-09	1.07e-05	AATAAAAAGAAAAAGAAAAA
Aco016589	BBR-BPC	AcLEA17	486	506	-	22.1867	8.34e-09	8.39e-06	CTCCCTCTCTCTCTCTCTACA
Aco016643	MIKC_MADS	AcLEA8	1840	1860	-	20.1324	8.48e-09	7.38e-06	TTTTTCTCTTTTTCTCTTTTG
Aco016589	BBR-BPC	AcLEA8	1777	1797	+	22.12	8.63e-09	8.62e-06	ccctctctctctctttctcct
Aco011417	AP2	AcLEA17	544	563	+	20.9367	8.7e-09	1.07e-05	aaaaaagagaagaaaagagg
Aco016643	MIKC_MADS	AcLEA22	916	936	-	20.1176	8.73e-09	7.54e-06	TTCTTCTTTTTTTTTTTTTTT
Aco012562	ERF	AcLEA31	310	330	+	23.2609	8.84e-09	6.2e-05	gctccgccaccaccgccgcgt
Aco016643	MIKC_MADS	AcLEA17	73	93	+	20.1029	8.95e-09	7.68e-06	tcttttcttctctttcttttt
Aco012562	ERF	AcLEA31	391	411	-	23.2464	8.95e-09	6.2e-05	CTACCGCCTCCGCCGCGGCCG
Aco001898	ERF	AcLEA31	23	37	+	22.0462	9.04e-09	0.0004	ccttcgccgccgcct
Aco010320	C2H2	AcLEA28	90	108	+	22.8443	9.06e-09	0.000128	cctcctcctccccatcccc
Aco014780	BBR-BPC	AcLEA9	1059	1082	+	21.6	9.13e-09	8.56e-06	gagagagagacagacagagagaga
Aco016589	BBR-BPC	AcLEA8	1655	1675	+	22	9.15e-09	9.07e-06	ctctctctctctctctccgtc
Aco011363	LBD	AcLEA32	562	582	-	22.8308	9.16e-09	8.32e-05	CTTCTGCCGCCGTCCCCGGCG
Aco016589	BBR-BPC	AcLEA28	597	617	-	21.9733	9.28e-09	9.13e-06	CTCTCTCAGTCTCTATCTCTC
Aco012562	ERF	AcLEA34	777	797	-	23.1884	9.38e-09	6.2e-05	CCCCCTCCGCCGCCGCGCCCT
Aco004208	ERF	AcLEA31	23	37	-	22.3385	9.39e-09	0.000408	AGGCGGCGGCGAAGG
Aco020863	MYB	AcLEA19	862	882	-	21.0308	9.61e-09	0.0014	CCACTATCCCACCTACCACCA
Aco001600	ERF	AcLEA34	446	466	-	22.971	9.92e-09	0.000102	GGCGGTGGTCCCGGCGGTGGA
Aco016643	MIKC_MADS	AcLEA35	1318	1338	-	20.0441	1e-08	8.54e-06	TTCTTCTTTTTCTTTTTTTTT
Aco012858	ERF	AcLEA34	918	932	-	22.5846	1.02e-08	0.000265	CCTCCGCCGCCGCGG
Aco016643	MIKC_MADS	AcLEA14	1406	1426	-	20.0294	1.03e-08	8.7e-06	TTTTCTCTTTTTTCTTTTTTT
Aco011417	AP2	AcLEA28	742	761	-	20.8228	1.05e-08	1.07e-05	AAAAAAAAAAAAAAAAAAAA
Aco011417	AP2	AcLEA28	743	762	-	20.8228	1.05e-08	1.07e-05	AAAAAAAAAAAAAAAAAAAA
Aco011417	AP2	AcLEA28	744	763	-	20.8228	1.05e-08	1.07e-05	AAAAAAAAAAAAAAAAAAAA
Aco011417	AP2	AcLEA28	745	764	-	20.8228	1.05e-08	1.07e-05	AAAAAAAAAAAAAAAAAAAA
Aco011417	AP2	AcLEA28	746	765	-	20.8228	1.05e-08	1.07e-05	AAAAAAAAAAAAAAAAAAAA
Aco011417	AP2	AcLEA28	747	766	-	20.8228	1.05e-08	1.07e-05	AAAAAAAAAAAAAAAAAAAA
Aco011417	AP2	AcLEA28	748	767	-	20.8228	1.05e-08	1.07e-05	AAAAAAAAAAAAAAAAAAAA
Aco011417	AP2	AcLEA28	749	768	-	20.8228	1.05e-08	1.07e-05	AAAAAAAAAAAAAAAAAAAA
Aco011417	AP2	AcLEA7	1702	1721	-	20.8228	1.05e-08	1.07e-05	AAAAAAAAAAAAAAAAAAAA
Aco011417	AP2	AcLEA7	1703	1722	-	20.8228	1.05e-08	1.07e-05	AAAAAAAAAAAAAAAAAAAA
Aco011417	AP2	AcLEA7	1704	1723	-	20.8228	1.05e-08	1.07e-05	AAAAAAAAAAAAAAAAAAAA
Aco011417	AP2	AcLEA7	1705	1724	-	20.8228	1.05e-08	1.07e-05	AAAAAAAAAAAAAAAAAAAA
Aco011417	AP2	AcLEA22	834	853	+	20.8228	1.05e-08	1.07e-05	aaaaaaaaaaaaaaaaaaaa
Aco011417	AP2	AcLEA22	835	854	+	20.8228	1.05e-08	1.07e-05	aaaaaaaaaaaaaaaaaaaa
Aco011417	AP2	AcLEA22	836	855	+	20.8228	1.05e-08	1.07e-05	aaaaaaaaaaaaaaaaaaaa
Aco011417	AP2	AcLEA22	837	856	+	20.8228	1.05e-08	1.07e-05	aaaaaaaaaaaaaaaaaaaa
Aco011417	AP2	AcLEA22	838	857	+	20.8228	1.05e-08	1.07e-05	aaaaaaaaaaaaaaaaaaaa
Aco011417	AP2	AcLEA22	839	858	+	20.8228	1.05e-08	1.07e-05	aaaaaaaaaaaaaaaaaaaa
Aco011417	AP2	AcLEA22	840	859	+	20.8228	1.05e-08	1.07e-05	aaaaaaaaaaaaaaaaaaaa
Aco011417	AP2	AcLEA22	841	860	+	20.8228	1.05e-08	1.07e-05	aaaaaaaaaaaaaaaaaaaa
Aco011417	AP2	AcLEA22	842	861	+	20.8228	1.05e-08	1.07e-05	aaaaaaaaaaaaaaaaaaaa
Aco011417	AP2	AcLEA22	843	862	+	20.8228	1.05e-08	1.07e-05	aaaaaaaaaaaaaaaaaaaa
Aco011417	AP2	AcLEA22	844	863	+	20.8228	1.05e-08	1.07e-05	aaaaaaaaaaaaaaaaaaaa
Aco011417	AP2	AcLEA22	845	864	+	20.8228	1.05e-08	1.07e-05	aaaaaaaaaaaaaaaaaaaa
Aco011417	AP2	AcLEA22	846	865	+	20.8228	1.05e-08	1.07e-05	aaaaaaaaaaaaaaaaaaaa
Aco011417	AP2	AcLEA22	847	866	+	20.8228	1.05e-08	1.07e-05	aaaaaaaaaaaaaaaaaaaa
Aco011417	AP2	AcLEA22	848	867	+	20.8228	1.05e-08	1.07e-05	aaaaaaaaaaaaaaaaaaaa
Aco011417	AP2	AcLEA22	849	868	+	20.8228	1.05e-08	1.07e-05	aaaaaaaaaaaaaaaaaaaa
Aco011417	AP2	AcLEA22	850	869	+	20.8228	1.05e-08	1.07e-05	aaaaaaaaaaaaaaaaaaaa
Aco011417	AP2	AcLEA22	851	870	+	20.8228	1.05e-08	1.07e-05	aaaaaaaaaaaaaaaaaaaa
Aco011417	AP2	AcLEA22	852	871	+	20.8228	1.05e-08	1.07e-05	aaaaaaaaaaaaaaaaaaaa
Aco011417	AP2	AcLEA22	853	872	+	20.8228	1.05e-08	1.07e-05	aaaaaaaaaaaaaaaaaaaa
Aco011417	AP2	AcLEA22	854	873	+	20.8228	1.05e-08	1.07e-05	aaaaaaaaaaaaaaaaaaaa
Aco011417	AP2	AcLEA22	855	874	+	20.8228	1.05e-08	1.07e-05	aaaaaaaaaaaaaaaaaaaa
Aco011417	AP2	AcLEA22	856	875	+	20.8228	1.05e-08	1.07e-05	aaaaaaaaaaaaaaaaaaaa
Aco011417	AP2	AcLEA22	857	876	+	20.8228	1.05e-08	1.07e-05	aaaaaaaaaaaaaaaaaaaa
Aco011417	AP2	AcLEA22	858	877	+	20.8228	1.05e-08	1.07e-05	aaaaaaaaaaaaaaaaaaaa
Aco011417	AP2	AcLEA22	859	878	+	20.8228	1.05e-08	1.07e-05	aaaaaaaaaaaaaaaaaaaa
Aco011417	AP2	AcLEA22	860	879	+	20.8228	1.05e-08	1.07e-05	aaaaaaaaaaaaaaaaaaaa
Aco011417	AP2	AcLEA22	861	880	+	20.8228	1.05e-08	1.07e-05	aaaaaaaaaaaaaaaaaaaa
Aco011417	AP2	AcLEA22	862	881	+	20.8228	1.05e-08	1.07e-05	aaaaaaaaaaaaaaaaaaaa
Aco011417	AP2	AcLEA22	863	882	+	20.8228	1.05e-08	1.07e-05	aaaaaaaaaaaaaaaaaaaa
Aco011417	AP2	AcLEA22	864	883	+	20.8228	1.05e-08	1.07e-05	aaaaaaaaaaaaaaaaaaaa
Aco011417	AP2	AcLEA22	865	884	+	20.8228	1.05e-08	1.07e-05	aaaaaaaaaaaaaaaaaaaa
Aco011417	AP2	AcLEA22	866	885	+	20.8228	1.05e-08	1.07e-05	aaaaaaaaaaaaaaaaaaaa
Aco011417	AP2	AcLEA22	867	886	+	20.8228	1.05e-08	1.07e-05	aaaaaaaaaaaaaaaaaaaa
Aco011417	AP2	AcLEA22	868	887	+	20.8228	1.05e-08	1.07e-05	aaaaaaaaaaaaaaaaaaaa
Aco011417	AP2	AcLEA22	869	888	+	20.8228	1.05e-08	1.07e-05	aaaaaaaaaaaaaaaaaaaa
Aco011417	AP2	AcLEA22	870	889	+	20.8228	1.05e-08	1.07e-05	aaaaaaaaaaaaaaaaaaaa
Aco011417	AP2	AcLEA22	871	890	+	20.8228	1.05e-08	1.07e-05	aaaaaaaaaaaaaaaaaaaa
Aco011417	AP2	AcLEA22	872	891	+	20.8228	1.05e-08	1.07e-05	aaaaaaaaaaaaaaaaaaaa
Aco011417	AP2	AcLEA22	873	892	+	20.8228	1.05e-08	1.07e-05	aaaaaaaaaaaaaaaaaaaa
Aco011417	AP2	AcLEA22	874	893	+	20.8228	1.05e-08	1.07e-05	aaaaaaaaaaaaaaaaaaaa
Aco011417	AP2	AcLEA22	875	894	+	20.8228	1.05e-08	1.07e-05	aaaaaaaaaaaaaaaaaaaa
Aco011417	AP2	AcLEA22	876	895	+	20.8228	1.05e-08	1.07e-05	aaaaaaaaaaaaaaaaaaaa
Aco011417	AP2	AcLEA22	877	896	+	20.8228	1.05e-08	1.07e-05	aaaaaaaaaaaaaaaaaaaa
Aco011417	AP2	AcLEA22	878	897	+	20.8228	1.05e-08	1.07e-05	aaaaaaaaaaaaaaaaaaaa
Aco011417	AP2	AcLEA22	879	898	+	20.8228	1.05e-08	1.07e-05	aaaaaaaaaaaaaaaaaaaa
Aco011417	AP2	AcLEA22	880	899	+	20.8228	1.05e-08	1.07e-05	aaaaaaaaaaaaaaaaaaaa
Aco011417	AP2	AcLEA22	881	900	+	20.8228	1.05e-08	1.07e-05	aaaaaaaaaaaaaaaaaaaa
Aco011417	AP2	AcLEA22	882	901	+	20.8228	1.05e-08	1.07e-05	aaaaaaaaaaaaaaaaaaaa
Aco011417	AP2	AcLEA22	883	902	+	20.8228	1.05e-08	1.07e-05	aaaaaaaaaaaaaaaaaaaa
Aco011417	AP2	AcLEA22	884	903	+	20.8228	1.05e-08	1.07e-05	aaaaaaaaaaaaaaaaaaaa
Aco011417	AP2	AcLEA22	885	904	+	20.8228	1.05e-08	1.07e-05	aaaaaaaaaaaaaaaaaaaa
Aco011417	AP2	AcLEA22	886	905	+	20.8228	1.05e-08	1.07e-05	aaaaaaaaaaaaaaaaaaaa
Aco011417	AP2	AcLEA22	887	906	+	20.8228	1.05e-08	1.07e-05	aaaaaaaaaaaaaaaaaaaa
Aco011417	AP2	AcLEA22	888	907	+	20.8228	1.05e-08	1.07e-05	aaaaaaaaaaaaaaaaaaaa
Aco011417	AP2	AcLEA22	889	908	+	20.8228	1.05e-08	1.07e-05	aaaaaaaaaaaaaaaaaaaa
Aco011417	AP2	AcLEA22	890	909	+	20.8228	1.05e-08	1.07e-05	aaaaaaaaaaaaaaaaaaaa
Aco011417	AP2	AcLEA22	891	910	+	20.8228	1.05e-08	1.07e-05	aaaaaaaaaaaaaaaaaaaa
Aco011417	AP2	AcLEA22	892	911	+	20.8228	1.05e-08	1.07e-05	aaaaaaaaaaaaaaaaaaaa
Aco011417	AP2	AcLEA22	893	912	+	20.8228	1.05e-08	1.07e-05	aaaaaaaaaaaaaaaaaaaa
Aco011417	AP2	AcLEA22	894	913	+	20.8228	1.05e-08	1.07e-05	aaaaaaaaaaaaaaaaaaaa
Aco011417	AP2	AcLEA22	895	914	+	20.8228	1.05e-08	1.07e-05	aaaaaaaaaaaaaaaaaaaa
Aco011417	AP2	AcLEA22	896	915	+	20.8228	1.05e-08	1.07e-05	aaaaaaaaaaaaaaaaaaaa
Aco011417	AP2	AcLEA22	897	916	+	20.8228	1.05e-08	1.07e-05	aaaaaaaaaaaaaaaaaaaa
Aco011417	AP2	AcLEA22	898	917	+	20.8228	1.05e-08	1.07e-05	aaaaaaaaaaaaaaaaaaaa
Aco011417	AP2	AcLEA1	899	918	+	20.8228	1.05e-08	1.07e-05	aaaaaaaaaaaaaaaaaaaa
Aco011417	AP2	AcLEA22	899	918	+	20.8228	1.05e-08	1.07e-05	aaaaaaaaaaaaaaaaaaaa
Aco011417	AP2	AcLEA22	900	919	+	20.8228	1.05e-08	1.07e-05	aaaaaaaaaaaaaaaaaaaa
Aco011417	AP2	AcLEA1	900	919	+	20.8228	1.05e-08	1.07e-05	aaaaaaaaaaaaaaaaaaaa
Aco011417	AP2	AcLEA1	901	920	+	20.8228	1.05e-08	1.07e-05	aaaaaaaaaaaaaaaaaaaa
Aco011417	AP2	AcLEA22	901	920	+	20.8228	1.05e-08	1.07e-05	aaaaaaaaaaaaaaaaaaaa
Aco011417	AP2	AcLEA1	902	921	+	20.8228	1.05e-08	1.07e-05	aaaaaaaaaaaaaaaaaaaa
Aco011417	AP2	AcLEA22	902	921	+	20.8228	1.05e-08	1.07e-05	aaaaaaaaaaaaaaaaaaaa
Aco011417	AP2	AcLEA1	903	922	+	20.8228	1.05e-08	1.07e-05	aaaaaaaaaaaaaaaaaaaa
Aco011417	AP2	AcLEA22	903	922	+	20.8228	1.05e-08	1.07e-05	aaaaaaaaaaaaaaaaaaaa
Aco011417	AP2	AcLEA22	904	923	+	20.8228	1.05e-08	1.07e-05	aaaaaaaaaaaaaaaaaaaa
Aco011417	AP2	AcLEA1	904	923	+	20.8228	1.05e-08	1.07e-05	aaaaaaaaaaaaaaaaaaaa
Aco011417	AP2	AcLEA22	905	924	+	20.8228	1.05e-08	1.07e-05	aaaaaaaaaaaaaaaaaaaa
Aco011417	AP2	AcLEA22	906	925	+	20.8228	1.05e-08	1.07e-05	aaaaaaaaaaaaaaaaaaaa
Aco011417	AP2	AcLEA22	907	926	+	20.8228	1.05e-08	1.07e-05	aaaaaaaaaaaaaaaaaaaa
Aco011417	AP2	AcLEA22	908	927	+	20.8228	1.05e-08	1.07e-05	aaaaaaaaaaaaaaaaaaaa
Aco011417	AP2	AcLEA22	909	928	+	20.8228	1.05e-08	1.07e-05	aaaaaaaaaaaaaaaaaaaa
Aco011417	AP2	AcLEA22	910	929	+	20.8228	1.05e-08	1.07e-05	aaaaaaaaaaaaaaaaaaaa
Aco011417	AP2	AcLEA22	911	930	+	20.8228	1.05e-08	1.07e-05	aaaaaaaaaaaaaaaaaaaa
Aco011417	AP2	AcLEA13	1424	1443	+	20.8228	1.05e-08	1.07e-05	aaaaaaaaaaaaaaaaaaaa
Aco011417	AP2	AcLEA13	1425	1444	+	20.8228	1.05e-08	1.07e-05	aaaaaaaaaaaaaaaaaaaa
Aco011417	AP2	AcLEA13	1426	1445	+	20.8228	1.05e-08	1.07e-05	aaaaaaaaaaaaaaaaaaaa
Aco011417	AP2	AcLEA13	1427	1446	+	20.8228	1.05e-08	1.07e-05	aaaaaaaaaaaaaaaaaaaa
Aco011417	AP2	AcLEA13	1428	1447	+	20.8228	1.05e-08	1.07e-05	aaaaaaaaaaaaaaaaaaaa
Aco011417	AP2	AcLEA13	1429	1448	+	20.8228	1.05e-08	1.07e-05	aaaaaaaaaaaaaaaaaaaa
Aco011417	AP2	AcLEA13	1430	1449	+	20.8228	1.05e-08	1.07e-05	aaaaaaaaaaaaaaaaaaaa
Aco011417	AP2	AcLEA13	1431	1450	+	20.8228	1.05e-08	1.07e-05	aaaaaaaaaaaaaaaaaaaa
Aco011417	AP2	AcLEA13	1432	1451	+	20.8228	1.05e-08	1.07e-05	aaaaaaaaaaaaaaaaaaaa
Aco011417	AP2	AcLEA13	1433	1452	+	20.8228	1.05e-08	1.07e-05	aaaaaaaaaaaaaaaaaaaa
Aco011417	AP2	AcLEA13	1434	1453	+	20.8228	1.05e-08	1.07e-05	aaaaaaaaaaaaaaaaaaaa
Aco011417	AP2	AcLEA13	1435	1454	+	20.8228	1.05e-08	1.07e-05	aaaaaaaaaaaaaaaaaaaa
Aco011417	AP2	AcLEA13	1436	1455	+	20.8228	1.05e-08	1.07e-05	aaaaaaaaaaaaaaaaaaaa
Aco011417	AP2	AcLEA13	1437	1456	+	20.8228	1.05e-08	1.07e-05	aaaaaaaaaaaaaaaaaaaa
Aco011417	AP2	AcLEA13	1438	1457	+	20.8228	1.05e-08	1.07e-05	aaaaaaaaaaaaaaaaaaaa
Aco011417	AP2	AcLEA13	1439	1458	+	20.8228	1.05e-08	1.07e-05	aaaaaaaaaaaaaaaaaaaa
Aco011417	AP2	AcLEA16	1799	1818	+	20.8228	1.05e-08	1.07e-05	aaaaaaaaaaaaaaaaaaaa
Aco011417	AP2	AcLEA16	1800	1819	+	20.8228	1.05e-08	1.07e-05	aaaaaaaaaaaaaaaaaaaa
Aco011417	AP2	AcLEA16	1801	1820	+	20.8228	1.05e-08	1.07e-05	aaaaaaaaaaaaaaaaaaaa
Aco011417	AP2	AcLEA16	1802	1821	+	20.8228	1.05e-08	1.07e-05	aaaaaaaaaaaaaaaaaaaa
Aco011417	AP2	AcLEA16	1803	1822	+	20.8228	1.05e-08	1.07e-05	aaaaaaaaaaaaaaaaaaaa
Aco011417	AP2	AcLEA16	1804	1823	+	20.8228	1.05e-08	1.07e-05	aaaaaaaaaaaaaaaaaaaa
Aco011417	AP2	AcLEA16	1805	1824	+	20.8228	1.05e-08	1.07e-05	aaaaaaaaaaaaaaaaaaaa
Aco011417	AP2	AcLEA16	1806	1825	+	20.8228	1.05e-08	1.07e-05	aaaaaaaaaaaaaaaaaaaa
Aco011417	AP2	AcLEA16	1807	1826	+	20.8228	1.05e-08	1.07e-05	aaaaaaaaaaaaaaaaaaaa
Aco011417	AP2	AcLEA16	1808	1827	+	20.8228	1.05e-08	1.07e-05	aaaaaaaaaaaaaaaaaaaa
Aco014780	BBR-BPC	AcLEA9	1067	1090	+	21.3231	1.05e-08	9.79e-06	gacagacagagagagagagattgg
Aco001600	ERF	AcLEA31	309	329	-	22.8986	1.05e-08	0.000102	CGCGGCGGTGGTGGCGGAGCT
Aco001898	ERF	AcLEA34	783	797	-	21.9077	1.06e-08	0.0004	CCCCCTCCGCCGCCG
Aco011363	LBD	AcLEA31	307	327	+	22.6462	1.08e-08	9.25e-05	ccagctccgccaccaccgccg
Aco012858	ERF	AcLEA31	23	37	+	22.5385	1.09e-08	0.000265	ccttcgccgccgcct
Aco001898	ERF	AcLEA34	954	968	-	21.8923	1.09e-08	0.0004	TCACCGCCGCCGCCT
Aco016589	BBR-BPC	AcLEA25	1627	1647	+	21.64	1.1e-08	1.07e-05	ctctctctctctcactgtctc
Aco016643	MIKC_MADS	AcLEA17	541	561	-	19.9853	1.11e-08	9.3e-06	TCTTTTCTTCTCTTTTTTTTT
Aco016643	MIKC_MADS	AcLEA25	1612	1632	+	19.9853	1.11e-08	9.3e-06	tttttctctctctctctctct
Aco004208	ERF	AcLEA34	954	968	+	22.2154	1.12e-08	0.000408	aggcggcggcggtga
Aco016589	BBR-BPC	AcLEA28	595	615	-	21.5867	1.13e-08	1.09e-05	CTCTCAGTCTCTATCTCTCTC
Aco016902	ERF	AcLEA34	921	939	+	22.3538	1.17e-08	0.000186	cggcggcggaggcggaggc
Aco016643	MIKC_MADS	AcLEA35	1320	1340	-	19.9559	1.17e-08	9.76e-06	TTTTCTTCTTTTTCTTTTTTT
Aco016589	BBR-BPC	AcLEA5	1899	1919	+	21.4933	1.18e-08	1.14e-05	cacacacactctctctctctc
Aco003376	ERF	AcLEA34	448	467	+	22.1231	1.2e-08	9.69e-05	caccgccgggaccaccgcca
Aco003777	HD-ZIP	AcLEA16	602	622	-	19.7846	1.2e-08	0.00164	GAACCAATAATTGATGAATAA
Aco016643	MIKC_MADS	AcLEA22	915	935	-	19.9412	1.2e-08	9.95e-06	TCTTCTTTTTTTTTTTTTTTT
Aco014780	BBR-BPC	AcLEA8	1774	1797	-	21.0462	1.21e-08	1.12e-05	AGGAGAAAGAGAGAGAGAGGGGAG
Aco010320	C2H2	AcLEA15	1913	1931	+	22.4836	1.21e-08	0.000148	cctccgcatcctcctcccc
Aco016197	ERF	AcLEA34	954	968	+	22.1692	1.23e-08	0.00045	aggcggcggcggtga
Aco011417	AP2	AcLEA22	831	850	+	20.7089	1.25e-08	1.26e-05	aagaaaaaaaaaaaaaaaaa
Aco021314	GATA	AcLEA16	1450	1468	+	22.7067	1.3e-08	0.000946	catcctcatcatcttcatt
Aco011417	AP2	AcLEA25	1600	1619	-	20.6709	1.32e-08	1.32e-05	GAGAAAAAGAGAGAGAGAGA
Aco016589	BBR-BPC	AcLEA28	581	601	-	21.2533	1.33e-08	1.27e-05	CTCTCTCTCCCTCCCTCCCTC
Aco016643	MIKC_MADS	AcLEA35	1219	1239	+	19.8824	1.33e-08	1.1e-05	tttttttttttgccttttttt
Aco016589	BBR-BPC	AcLEA5	1831	1851	+	21.24	1.34e-08	1.27e-05	taatatctctctctctctctt
Aco011417	AP2	AcLEA25	1598	1617	-	20.6582	1.34e-08	1.33e-05	GAAAAAGAGAGAGAGAGAGA
Aco016589	BBR-BPC	AcLEA1	54	74	-	21.2267	1.34e-08	1.27e-05	ACCTCTCTCTCTCACTCTCTC
Aco012759	Dof	AcLEA28	836	856	-	18.8154	1.34e-08	0.000625	CAAAAAAAGAAAAAGAAAAAA
Aco010320	C2H2	AcLEA9	1247	1265	-	22.3525	1.35e-08	0.000148	CCTCTCTCACCTCCTCCTC
Aco016643	MIKC_MADS	AcLEA25	1604	1624	+	19.8676	1.37e-08	1.11e-05	tctctctctttttctctctct
Aco016643	MIKC_MADS	AcLEA16	1797	1817	-	19.8676	1.37e-08	1.11e-05	TTTTTTTTTTTTTTTTTTTCA
Aco016643	MIKC_MADS	AcLEA13	1840	1860	+	19.8676	1.37e-08	1.11e-05	tttcttctttttttttttctt
Aco010320	C2H2	AcLEA5	1970	1988	-	22.3361	1.37e-08	0.000148	CTTCTTCCTCCTCTTCCTT
Aco016902	ERF	AcLEA31	309	327	-	22.1846	1.37e-08	0.000186	CGGCGGTGGTGGCGGAGCT
Aco016066	WRKY	AcLEA19	527	539	-	19.0923	1.38e-08	0.00203	AAAAGTCAACGGC
Aco010430	ERF	AcLEA34	923	950	-	22.1846	1.38e-08	0.00022	CCTCCGCCTCCGCCTCCGCCTCCGCCGC
Aco011417	AP2	AcLEA17	536	555	+	20.6329	1.39e-08	1.37e-05	ggaaaaaaaaaaaagagaag
Aco021063	ERF	AcLEA31	23	43	-	22.1538	1.4e-08	0.000512	CCGCCGAGGCGGCGGCGAAGG
Aco016643	MIKC_MADS	AcLEA36	257	277	+	19.8529	1.4e-08	1.13e-05	tttttttttttctttttctcc
Aco014780	BBR-BPC	AcLEA28	1673	1696	+	20.7231	1.42e-08	1.31e-05	gagagagagagagtgagagtcgag
Aco005885	B3	AcLEA22	588	602	-	19.0462	1.42e-08	0.00209	ACACGCATGCATGCA
Aco003376	ERF	AcLEA31	353	372	+	21.9077	1.46e-08	0.000112	ctcctccaccaacgccgtcg
Aco016589	BBR-BPC	AcLEA9	1065	1085	-	21.04	1.47e-08	1.38e-05	CTCTCTCTCTCTGTCTGTCTC
Aco001600	ERF	AcLEA34	1030	1050	-	22.4783	1.48e-08	0.000135	GGCGGCGTGGGTGGCGGCGAG
Aco017794	ERF	AcLEA34	708	728	+	22.2615	1.49e-08	0.000135	gccgccgccgacaacgccctc
Aco016643	MIKC_MADS	AcLEA7	1892	1912	-	19.8088	1.52e-08	1.2e-05	TTTTTTTTTTTTTTTTTCCCT
Aco010173	ERF	AcLEA34	952	966	+	21.5846	1.53e-08	0.00108	ggaggcggcggcggt
Aco001898	ERF	AcLEA34	918	932	-	21.6308	1.55e-08	0.000454	CCTCCGCCGCCGCGG
Aco016589	BBR-BPC	AcLEA17	496	516	-	20.9333	1.55e-08	1.44e-05	CAGGCTCTCTCTCCCTCTCTC
Aco016643	MIKC_MADS	AcLEA17	535	555	-	19.7941	1.55e-08	1.2e-05	CTTCTCTTTTTTTTTTTTCCT
Aco010430	ERF	AcLEA34	935	962	-	22.0769	1.56e-08	0.00022	CCGCCGCCTCCGCCTCCGCCTCCGCCTC
Aco016902	ERF	AcLEA34	918	936	+	22.0462	1.56e-08	0.000186	ccgcggcggcggaggcgga
Aco016589	BBR-BPC	AcLEA25	1601	1621	+	20.9067	1.57e-08	1.45e-05	ctctctctctctttttctctc
Aco017794	ERF	AcLEA31	25	45	+	22.2	1.58e-08	0.000135	ttcgccgccgcctcggcggcg
Aco012562	ERF	AcLEA34	444	464	+	22.5362	1.58e-08	9.97e-05	cctccaccgccgggaccaccg
Aco011417	AP2	AcLEA5	1908	1927	-	20.5443	1.58e-08	1.54e-05	GAGAAAGAGAGAGAGAGAGA
Aco016643	MIKC_MADS	AcLEA7	1699	1719	+	19.7794	1.6e-08	1.2e-05	ctctttttttttttttttttt
Aco005568	WRKY	AcLEA11	496	509	+	19.6615	1.61e-08	0.00232	tcgttgactttttt
Aco011417	AP2	AcLEA7	1700	1719	-	20.5316	1.61e-08	1.54e-05	AAAAAAAAAAAAAAAAAAGA
Aco011417	AP2	AcLEA1	906	925	+	20.5316	1.61e-08	1.54e-05	aaaaaaaaaaaaaaaaaaga
Aco011417	AP2	AcLEA22	913	932	+	20.5316	1.61e-08	1.54e-05	aaaaaaaaaaaaaaaaaaga
Aco010430	ERF	AcLEA34	703	730	+	22.0462	1.61e-08	0.00022	ctttcgccgccgccgacaacgccctccg
Aco016902	ERF	AcLEA34	945	963	+	22	1.63e-08	0.000186	cggaggcggaggcggcggc
Aco016643	MIKC_MADS	AcLEA35	1319	1339	-	19.7647	1.64e-08	1.2e-05	TTTCTTCTTTTTCTTTTTTTT
Aco006386	MYB	AcLEA19	861	875	-	17.9077	1.67e-08	0.00242	CCCACCTACCACCAT
Aco010430	ERF	AcLEA34	917	944	-	22.0154	1.67e-08	0.00022	CCTCCGCCTCCGCCTCCGCCGCCGCGGC
Aco016589	BBR-BPC	AcLEA25	1625	1645	+	20.76	1.69e-08	1.55e-05	ctctctctctctctcactgtc
Aco011363	LBD	AcLEA34	447	467	+	22.1385	1.69e-08	0.000137	ccaccgccgggaccaccgcca
Aco016197	ERF	AcLEA34	703	717	-	21.8462	1.71e-08	0.000454	CGGCGGCGGCGAAAG
Aco016643	MIKC_MADS	AcLEA1	896	916	-	19.7353	1.72e-08	1.2e-05	TTTTTTTTTTTTTTTTTTCTG
Aco016643	MIKC_MADS	AcLEA25	1594	1614	+	19.7353	1.72e-08	1.2e-05	tctctctctctctctctcttt
Aco016589	BBR-BPC	AcLEA9	1057	1077	-	20.7067	1.73e-08	1.58e-05	CTCTGTCTGTCTCTCTCTCAA
Aco016902	ERF	AcLEA34	708	726	-	21.9231	1.76e-08	0.000186	GGGCGTTGTCGGCGGCGGC
Aco016643	MIKC_MADS	AcLEA25	1610	1630	+	19.7206	1.76e-08	1.2e-05	tctttttctctctctctctct
Aco017794	ERF	AcLEA34	919	939	-	22.0769	1.76e-08	0.000143	GCCTCCGCCTCCGCCGCCGCG
Aco010320	C2H2	AcLEA15	1910	1928	+	22.0164	1.78e-08	0.00018	tcccctccgcatcctcctc
Aco016197	ERF	AcLEA34	918	932	+	21.7846	1.86e-08	0.000454	ccgcggcggcggagg
Aco016589	BBR-BPC	AcLEA9	1059	1079	-	20.52	1.9e-08	1.72e-05	CTCTCTGTCTGTCTCTCTCTC
Aco003376	ERF	AcLEA34	918	937	-	21.6154	1.9e-08	0.000138	CTCCGCCTCCGCCGCCGCGG
Aco011363	LBD	AcLEA34	1031	1051	+	22	1.91e-08	0.000146	tcgccgccacccacgccgccg
Aco001600	ERF	AcLEA28	80	100	-	22.1594	1.92e-08	0.000164	GGAGGAGGAGGAGGAGGAGGC
Aco016589	BBR-BPC	AcLEA1	56	76	-	20.4267	1.98e-08	1.79e-05	TCACCTCTCTCTCTCACTCTC
Aco014780	BBR-BPC	AcLEA17	494	517	+	20.0615	1.98e-08	1.81e-05	gagagagagggagagagagcctgc
Aco016643	MIKC_MADS	AcLEA5	1122	1142	+	19.6471	1.99e-08	1.2e-05	tctctctctctctctctctct
Aco016643	MIKC_MADS	AcLEA5	1124	1144	+	19.6471	1.99e-08	1.2e-05	tctctctctctctctctctct
Aco016643	MIKC_MADS	AcLEA25	1588	1608	+	19.6471	1.99e-08	1.2e-05	tctctctctctctctctctct
Aco016643	MIKC_MADS	AcLEA25	1590	1610	+	19.6471	1.99e-08	1.2e-05	tctctctctctctctctctct
Aco016643	MIKC_MADS	AcLEA25	1592	1612	+	19.6471	1.99e-08	1.2e-05	tctctctctctctctctctct
Aco016643	MIKC_MADS	AcLEA25	1616	1636	+	19.6471	1.99e-08	1.2e-05	tctctctctctctctctctct
Aco016643	MIKC_MADS	AcLEA25	1618	1638	+	19.6471	1.99e-08	1.2e-05	tctctctctctctctctctct
Aco016643	MIKC_MADS	AcLEA8	1632	1652	+	19.6471	1.99e-08	1.2e-05	tctctctctctctctctctct
Aco016643	MIKC_MADS	AcLEA8	1634	1654	+	19.6471	1.99e-08	1.2e-05	tctctctctctctctctctct
Aco016643	MIKC_MADS	AcLEA8	1636	1656	+	19.6471	1.99e-08	1.2e-05	tctctctctctctctctctct
Aco016643	MIKC_MADS	AcLEA8	1638	1658	+	19.6471	1.99e-08	1.2e-05	tctctctctctctctctctct
Aco016643	MIKC_MADS	AcLEA8	1640	1660	+	19.6471	1.99e-08	1.2e-05	tctctctctctctctctctct
Aco016643	MIKC_MADS	AcLEA8	1642	1662	+	19.6471	1.99e-08	1.2e-05	tctctctctctctctctctct
Aco016643	MIKC_MADS	AcLEA8	1644	1664	+	19.6471	1.99e-08	1.2e-05	tctctctctctctctctctct
Aco016643	MIKC_MADS	AcLEA8	1646	1666	+	19.6471	1.99e-08	1.2e-05	tctctctctctctctctctct
Aco016643	MIKC_MADS	AcLEA8	1648	1668	+	19.6471	1.99e-08	1.2e-05	tctctctctctctctctctct
Aco016643	MIKC_MADS	AcLEA8	1650	1670	+	19.6471	1.99e-08	1.2e-05	tctctctctctctctctctct
Aco016643	MIKC_MADS	AcLEA28	1652	1672	-	19.6471	1.99e-08	1.2e-05	TCTCTCTCTCTCTCTCTCTCT
Aco016643	MIKC_MADS	AcLEA28	1654	1674	-	19.6471	1.99e-08	1.2e-05	TCTCTCTCTCTCTCTCTCTCT
Aco016643	MIKC_MADS	AcLEA28	1656	1676	-	19.6471	1.99e-08	1.2e-05	TCTCTCTCTCTCTCTCTCTCT
Aco016643	MIKC_MADS	AcLEA28	1658	1678	-	19.6471	1.99e-08	1.2e-05	TCTCTCTCTCTCTCTCTCTCT
Aco016643	MIKC_MADS	AcLEA28	1660	1680	-	19.6471	1.99e-08	1.2e-05	TCTCTCTCTCTCTCTCTCTCT
Aco016643	MIKC_MADS	AcLEA28	1662	1682	-	19.6471	1.99e-08	1.2e-05	TCTCTCTCTCTCTCTCTCTCT
Aco016643	MIKC_MADS	AcLEA28	1664	1684	-	19.6471	1.99e-08	1.2e-05	TCTCTCTCTCTCTCTCTCTCT
Aco016643	MIKC_MADS	AcLEA23	1743	1763	+	19.6471	1.99e-08	1.2e-05	tctctctctctctctctctct
Aco016643	MIKC_MADS	AcLEA23	1745	1765	+	19.6471	1.99e-08	1.2e-05	tctctctctctctctctctct
Aco016643	MIKC_MADS	AcLEA23	1747	1767	+	19.6471	1.99e-08	1.2e-05	tctctctctctctctctctct
Aco016643	MIKC_MADS	AcLEA23	1749	1769	+	19.6471	1.99e-08	1.2e-05	tctctctctctctctctctct
Aco016643	MIKC_MADS	AcLEA23	1751	1771	+	19.6471	1.99e-08	1.2e-05	tctctctctctctctctctct
Aco016643	MIKC_MADS	AcLEA29	1875	1895	+	19.6471	1.99e-08	1.2e-05	tctctctctctctctctctct
Aco016643	MIKC_MADS	AcLEA29	1877	1897	+	19.6471	1.99e-08	1.2e-05	tctctctctctctctctctct
Aco016643	MIKC_MADS	AcLEA29	1879	1899	+	19.6471	1.99e-08	1.2e-05	tctctctctctctctctctct
Aco016643	MIKC_MADS	AcLEA29	1881	1901	+	19.6471	1.99e-08	1.2e-05	tctctctctctctctctctct
Aco016643	MIKC_MADS	AcLEA29	1883	1903	+	19.6471	1.99e-08	1.2e-05	tctctctctctctctctctct
Aco016643	MIKC_MADS	AcLEA29	1885	1905	+	19.6471	1.99e-08	1.2e-05	tctctctctctctctctctct
Aco016643	MIKC_MADS	AcLEA29	1887	1907	+	19.6471	1.99e-08	1.2e-05	tctctctctctctctctctct
Aco016643	MIKC_MADS	AcLEA29	1889	1909	+	19.6471	1.99e-08	1.2e-05	tctctctctctctctctctct
Aco016643	MIKC_MADS	AcLEA29	1891	1911	+	19.6471	1.99e-08	1.2e-05	tctctctctctctctctctct
Aco016643	MIKC_MADS	AcLEA29	1893	1913	+	19.6471	1.99e-08	1.2e-05	tctctctctctctctctctct
Aco016643	MIKC_MADS	AcLEA29	1895	1915	+	19.6471	1.99e-08	1.2e-05	tctctctctctctctctctct
Aco016643	MIKC_MADS	AcLEA29	1897	1917	+	19.6471	1.99e-08	1.2e-05	tctctctctctctctctctct
Aco016643	MIKC_MADS	AcLEA29	1899	1919	+	19.6471	1.99e-08	1.2e-05	tctctctctctctctctctct
Aco016643	MIKC_MADS	AcLEA29	1901	1921	+	19.6471	1.99e-08	1.2e-05	tctctctctctctctctctct
Aco016643	MIKC_MADS	AcLEA29	1903	1923	+	19.6471	1.99e-08	1.2e-05	tctctctctctctctctctct
Aco016643	MIKC_MADS	AcLEA13	1929	1949	+	19.6471	1.99e-08	1.2e-05	tctctctctctctctctctct
Aco016643	MIKC_MADS	AcLEA13	1931	1951	+	19.6471	1.99e-08	1.2e-05	tctctctctctctctctctct
Aco016643	MIKC_MADS	AcLEA13	1933	1953	+	19.6471	1.99e-08	1.2e-05	tctctctctctctctctctct
Aco016643	MIKC_MADS	AcLEA13	1935	1955	+	19.6471	1.99e-08	1.2e-05	tctctctctctctctctctct
Aco016643	MIKC_MADS	AcLEA13	1937	1957	+	19.6471	1.99e-08	1.2e-05	tctctctctctctctctctct
Aco016643	MIKC_MADS	AcLEA13	1939	1959	+	19.6471	1.99e-08	1.2e-05	tctctctctctctctctctct
Aco016643	MIKC_MADS	AcLEA13	1941	1961	+	19.6471	1.99e-08	1.2e-05	tctctctctctctctctctct
Aco016643	MIKC_MADS	AcLEA13	1943	1963	+	19.6471	1.99e-08	1.2e-05	tctctctctctctctctctct
Aco016902	ERF	AcLEA34	777	795	+	21.7846	1.99e-08	0.000186	agggcgcggcggcggaggg
Aco011417	AP2	AcLEA22	920	939	+	20.3797	2e-08	1.91e-05	aaaaaaaaaaagaagaaaag
Aco016643	MIKC_MADS	AcLEA36	292	312	+	19.6324	2.05e-08	1.22e-05	ttttttttttttcttcttttc
Aco016643	MIKC_MADS	AcLEA17	528	548	-	19.6324	2.05e-08	1.22e-05	TTTTTTTTTTTCCTTTTCTCT
Aco016902	ERF	AcLEA34	927	945	+	21.7538	2.05e-08	0.000186	cggaggcggaggcggaggc
Aco016902	ERF	AcLEA34	933	951	+	21.7538	2.05e-08	0.000186	cggaggcggaggcggaggc
Aco016902	ERF	AcLEA34	939	957	+	21.7538	2.05e-08	0.000186	cggaggcggaggcggaggc
Aco014780	BBR-BPC	AcLEA3	244	267	+	19.9692	2.07e-08	1.88e-05	tatatatagagagagagagagtga
Aco012562	ERF	AcLEA31	26	46	+	22.1159	2.18e-08	0.000132	tcgccgccgcctcggcggcgc
Aco002673	ERF	AcLEA9	1938	1957	+	20.9538	2.21e-08	0.000802	cttcccccccttccaccgac
Aco016589	BBR-BPC	AcLEA28	543	563	-	20.1867	2.22e-08	1.99e-05	CTCTCTCTTTCTCTCTCACCT
Aco010430	ERF	AcLEA31	23	50	+	21.7538	2.23e-08	0.000269	ccttcgccgccgcctcggcggcgcgcgg
Aco025081	GRAS	AcLEA25	1608	1627	-	19.3521	2.23e-08	0.000889	GAGAGAGAGAGAAAAAGAGA
Aco005538	bZIP	AcLEA25	1874	1888	-	21.4308	2.24e-08	0.00328	TGCCACGTCAGCAGA
Aco014780	BBR-BPC	AcLEA1	54	77	+	19.8154	2.24e-08	2.02e-05	gagagagtgagagagagaggtgag
Aco027904	LBD	AcLEA28	80	100	+	21.8923	2.32e-08	0.000178	gcctcctcctcctcctcctcc
Aco020330	LBD	AcLEA28	80	100	+	21.8923	2.32e-08	0.000177	gcctcctcctcctcctcctcc
Aco004092	LBD	AcLEA28	80	100	+	21.8923	2.32e-08	0.000178	gcctcctcctcctcctcctcc
Aco016589	BBR-BPC	AcLEA9	1069	1089	-	20.04	2.38e-08	2.12e-05	CAATCTCTCTCTCTCTGTCTG
Aco011417	AP2	AcLEA7	1701	1720	-	20.2532	2.39e-08	2.23e-05	AAAAAAAAAAAAAAAAAAAG
Aco011417	AP2	AcLEA1	905	924	+	20.2532	2.39e-08	2.23e-05	aaaaaaaaaaaaaaaaaaag
Aco011417	AP2	AcLEA22	912	931	+	20.2532	2.39e-08	2.23e-05	aaaaaaaaaaaaaaaaaaag
Aco016643	MIKC_MADS	AcLEA7	1893	1913	-	19.5294	2.42e-08	1.44e-05	TTTTTTTTTTTTTTTTTTCCC
Aco011417	AP2	AcLEA28	835	854	-	20.2405	2.43e-08	2.26e-05	AAAAAAGAAAAAGAAAAAAA
Aco001600	ERF	AcLEA31	354	374	-	21.8406	2.47e-08	0.0002	AGCGACGGCGTTGGTGGAGGA
Aco021063	ERF	AcLEA34	774	794	+	21.6	2.48e-08	0.000722	tggagggcgcggcggcggagg
Aco016643	MIKC_MADS	AcLEA22	918	938	-	19.5147	2.49e-08	1.46e-05	TTTTCTTCTTTTTTTTTTTTT
Aco016643	MIKC_MADS	AcLEA7	1895	1915	-	19.5147	2.49e-08	1.46e-05	TGTTTTTTTTTTTTTTTTTTC
Aco017794	ERF	AcLEA32	52	72	-	21.6769	2.53e-08	0.000194	GCCGCCGCCGCCCGCGGCCGC
Aco012759	Dof	AcLEA22	917	937	+	18.4462	2.54e-08	0.000852	aaaaaaaaaaaaaagaagaaa
Aco005226	bZIP	AcLEA7	164	175	-	17.3958	2.58e-08	0.00334	CGCTGACGTGGC
Aco012858	ERF	AcLEA34	703	717	+	21.5538	2.65e-08	0.000465	ctttcgccgccgccg
Aco016589	BBR-BPC	AcLEA23	1738	1758	+	19.8133	2.65e-08	2.34e-05	actcatctctctctctctctc
Aco016643	MIKC_MADS	AcLEA37	1571	1591	+	19.4706	2.67e-08	1.56e-05	tctctttttctttttttttta
Aco028684	WRKY	AcLEA19	527	539	+	20.1385	2.76e-08	0.004	gccgttgactttt
Aco016643	MIKC_MADS	AcLEA14	1635	1655	-	19.4412	2.8e-08	1.63e-05	TTTTCTTCTTTCTTTTTTTTT
Aco016643	MIKC_MADS	AcLEA14	1671	1691	-	19.4412	2.8e-08	1.63e-05	TTTTCTTCTTTCTTTTTTTTT
Aco011417	AP2	AcLEA36	291	310	-	20.1392	2.8e-08	2.58e-05	AAAGAAGAAAAAAAAAAAAA
Aco016643	MIKC_MADS	AcLEA28	831	851	+	19.4265	2.86e-08	1.65e-05	gttttttttttctttttcttt
Aco016643	MIKC_MADS	AcLEA13	1837	1857	+	19.4265	2.86e-08	1.65e-05	tgttttcttcttttttttttt
Aco016643	MIKC_MADS	AcLEA13	1839	1859	+	19.4265	2.86e-08	1.65e-05	ttttcttctttttttttttct
Aco016589	BBR-BPC	AcLEA9	1061	1081	-	19.6533	2.86e-08	2.51e-05	CTCTCTCTGTCTGTCTCTCTC
Aco014780	BBR-BPC	AcLEA28	1671	1694	+	19.2923	2.89e-08	2.59e-05	gagagagagagagagtgagagtcg
Aco012243	ERF	AcLEA34	949	968	-	20.2462	2.94e-08	0.00217	TCACCGCCGCCGCCTCCGCC
Aco001898	ERF	AcLEA31	394	408	-	21.0923	2.97e-08	0.000725	CCGCCTCCGCCGCGG
Aco011417	AP2	AcLEA23	701	720	+	20.0759	3.05e-08	2.77e-05	aaaaaaaaaaaagaaaaaga
Aco011417	AP2	AcLEA6	1962	1981	+	20.0759	3.05e-08	2.77e-05	aaaaaaaaaaaagcgagagg
Aco011417	AP2	AcLEA22	918	937	+	20.0633	3.1e-08	2.8e-05	aaaaaaaaaaaaagaagaaa
Aco016643	MIKC_MADS	AcLEA17	539	559	-	19.3676	3.14e-08	1.79e-05	TTTTCTTCTCTTTTTTTTTTT
Aco016643	MIKC_MADS	AcLEA7	1886	1906	-	19.3676	3.14e-08	1.79e-05	TTTTTTTTTTTCCCTCTCTCG
Aco005885	B3	AcLEA20	931	945	-	18.6923	3.17e-08	0.00232	AAATGCATGCATACA
Aco014780	BBR-BPC	AcLEA5	1108	1131	-	19.0923	3.18e-08	2.83e-05	GAGAGAGAGAGGGAGAGAGCATTG
Aco001600	ERF	AcLEA34	705	725	-	21.4928	3.23e-08	0.000248	GGCGTTGTCGGCGGCGGCGAA
Aco010320	C2H2	AcLEA15	1978	1996	+	21.2787	3.25e-08	0.000306	cttcttcttcttcttcctc
Aco004208	ERF	AcLEA34	703	717	-	21.2	3.25e-08	0.000951	CGGCGGCGGCGAAAG
Aco012858	ERF	AcLEA31	394	408	-	21.3692	3.28e-08	0.000465	CCGCCTCCGCCGCGG
Aco017794	ERF	AcLEA31	309	329	+	21.3692	3.32e-08	0.000242	agctccgccaccaccgccgcg
Aco016589	BBR-BPC	AcLEA8	1659	1679	+	19.3333	3.32e-08	2.9e-05	ctctctctctctccgtctctc
Aco012243	ERF	AcLEA34	946	965	-	20.1538	3.35e-08	0.00217	CCGCCGCCGCCTCCGCCTCC
Aco010430	ERF	AcLEA34	929	956	-	21.3692	3.36e-08	0.000374	CCTCCGCCTCCGCCTCCGCCTCCGCCTC
Aco016643	MIKC_MADS	AcLEA23	700	720	-	19.3088	3.44e-08	1.95e-05	TCTTTTTCTTTTTTTTTTTTG
Aco012759	Dof	AcLEA14	1406	1426	+	18.2615	3.49e-08	0.000852	aaaaaaagaaaaaagagaaaa
Aco016643	MIKC_MADS	AcLEA22	830	850	-	19.2941	3.52e-08	1.99e-05	TTTTTTTTTTTTTTTTTCTTA
Aco014780	BBR-BPC	AcLEA31	498	521	+	18.8615	3.56e-08	3.14e-05	gagagaaaaaaaagaggagagaga
Aco027904	LBD	AcLEA34	1033	1053	+	21.3231	3.57e-08	0.00026	gccgccacccacgccgccgcg
Aco020330	LBD	AcLEA34	1033	1053	+	21.3231	3.57e-08	0.000259	gccgccacccacgccgccgcg
Aco004092	LBD	AcLEA34	1033	1053	+	21.3231	3.57e-08	0.00026	gccgccacccacgccgccgcg
Aco000670	GATA	AcLEA16	1444	1462	+	21.3571	3.6e-08	0.00168	cttcatcatcctcatcatc
Aco016643	MIKC_MADS	AcLEA25	1602	1622	+	19.2794	3.6e-08	2.03e-05	tctctctctctttttctctct
Aco016902	ERF	AcLEA34	705	723	-	21.1231	3.66e-08	0.0003	CGTTGTCGGCGGCGGCGAA
Aco016902	ERF	AcLEA31	391	409	+	21.1077	3.71e-08	0.0003	cggccgcggcggaggcggt
Aco014780	BBR-BPC	AcLEA8	1662	1685	-	18.7692	3.72e-08	3.26e-05	GATGTGGAGAGACGGAGAGAGAGA
Aco031477	WRKY	AcLEA19	527	540	+	19.5077	3.76e-08	0.00548	gccgttgacttttg
Aco003376	ERF	AcLEA31	382	401	-	20.8308	3.8e-08	0.000263	CGCCGCGGCCGCCGCCAACG
Aco012858	ERF	AcLEA34	927	941	-	21.1538	3.82e-08	0.000465	CCGCCTCCGCCTCCG
Aco012858	ERF	AcLEA34	933	947	-	21.1538	3.82e-08	0.000465	CCGCCTCCGCCTCCG
Aco012858	ERF	AcLEA34	939	953	-	21.1538	3.82e-08	0.000465	CCGCCTCCGCCTCCG
Aco012858	ERF	AcLEA34	945	959	-	21.1538	3.82e-08	0.000465	CCGCCTCCGCCTCCG
Aco011417	AP2	AcLEA8	1839	1858	+	19.8987	3.84e-08	3.45e-05	acaaaagagaaaaagagaaa
Aco001898	ERF	AcLEA34	703	717	+	20.8615	3.87e-08	0.000809	ctttcgccgccgccg
Aco014780	BBR-BPC	AcLEA3	252	275	+	18.6769	3.89e-08	3.39e-05	gagagagagagagtgagagttgag
Aco014780	BBR-BPC	AcLEA25	1578	1601	-	18.6462	3.94e-08	3.42e-05	GAGAGAGAGAGAGATGGAGCAGCG
Aco012759	Dof	AcLEA4	1659	1679	-	18.1846	3.96e-08	0.000852	AATAAAAAGAAAAAGAAAAAG
Aco016197	ERF	AcLEA31	394	408	+	21	4.06e-08	0.000848	ccgcggcggaggcgg
Aco014780	BBR-BPC	AcLEA4	1851	1874	-	18.5692	4.09e-08	3.53e-05	GAGAGAGAGAGAGAGGTGGGGGTG
Aco011417	AP2	AcLEA22	832	851	+	19.8481	4.1e-08	3.64e-05	agaaaaaaaaaaaaaaaaaa
Aco011417	AP2	AcLEA1	897	916	+	19.8481	4.1e-08	3.64e-05	agaaaaaaaaaaaaaaaaaa
Aco004208	ERF	AcLEA31	385	399	+	20.9692	4.16e-08	0.00101	tggcggcggccgcgg
Aco012858	ERF	AcLEA31	313	327	+	21.0769	4.17e-08	0.000469	ccgccaccaccgccg
Aco021063	ERF	AcLEA31	385	405	+	21.0615	4.18e-08	0.00102	tggcggcggccgcggcggagg
Aco016643	MIKC_MADS	AcLEA15	1365	1385	-	19.1765	4.22e-08	2.36e-05	TTTTTGTTTTTTTTTTTTTTC
Aco016643	MIKC_MADS	AcLEA15	1367	1387	-	19.1765	4.22e-08	2.36e-05	TGTTTTTGTTTTTTTTTTTTT
Aco011417	AP2	AcLEA14	1397	1416	+	19.8228	4.24e-08	3.74e-05	aataagaaaaaaaaaagaaa
Aco023605	ERF	AcLEA31	388	402	-	19.5846	4.24e-08	0.00192	CCGCCGCGGCCGCCG
Aco012759	Dof	AcLEA2	1852	1872	+	18.1385	4.28e-08	0.000852	aaaaaaaaaaaaaagaaaaat
Aco010320	C2H2	AcLEA25	1257	1275	-	20.9262	4.29e-08	0.000318	CCTCTTCCCCCTCCATCTC
Aco016643	MIKC_MADS	AcLEA14	1403	1423	-	19.1618	4.31e-08	2.39e-05	TCTCTTTTTTCTTTTTTTTTT
Aco016643	MIKC_MADS	AcLEA14	1404	1424	-	19.1618	4.31e-08	2.39e-05	TTCTCTTTTTTCTTTTTTTTT
Aco023605	ERF	AcLEA34	783	797	-	19.5538	4.41e-08	0.00192	CCCCCTCCGCCGCCG
Aco016643	MIKC_MADS	AcLEA13	1849	1869	+	19.1471	4.41e-08	2.44e-05	tttttttttcttcctttcttc
Aco010173	ERF	AcLEA34	925	939	+	20.6154	4.44e-08	0.00108	ggcggaggcggaggc
Aco010173	ERF	AcLEA34	931	945	+	20.6154	4.44e-08	0.00108	ggcggaggcggaggc
Aco010173	ERF	AcLEA34	937	951	+	20.6154	4.44e-08	0.00108	ggcggaggcggaggc
Aco010173	ERF	AcLEA34	943	957	+	20.6154	4.44e-08	0.00108	ggcggaggcggaggc
Aco017794	ERF	AcLEA34	1030	1050	+	21.0308	4.45e-08	0.000308	ctcgccgccacccacgccgcc
Aco011417	AP2	AcLEA30	1894	1913	-	19.7848	4.45e-08	3.89e-05	AAGAAGAAGAAGAAGAGAGG
Aco012243	ERF	AcLEA34	712	731	+	19.9385	4.48e-08	0.00217	ccgccgacaacgccctccgc
Aco010320	C2H2	AcLEA28	93	111	+	20.8689	4.48e-08	0.000318	cctcctccccatccccatc
Aco016643	MIKC_MADS	AcLEA7	1894	1914	-	19.1324	4.51e-08	2.48e-05	GTTTTTTTTTTTTTTTTTTCC
Aco010320	C2H2	AcLEA28	78	96	+	20.8607	4.51e-08	0.000318	gagcctcctcctcctcctc
Aco005226	bZIP	AcLEA25	1876	1887	+	17.2396	4.54e-08	0.00334	tgctgacgtggc
Aco010320	C2H2	AcLEA16	1438	1456	+	20.8443	4.57e-08	0.000318	cttcttcttcatcatcctc
Aco011417	AP2	AcLEA31	502	521	+	19.7595	4.59e-08	3.99e-05	gaaaaaaaagaggagagaga
Aco000059	ERF	AcLEA32	61	71	-	20.8769	4.63e-08	0.00339	CCGCCGCCGCC
Aco000059	ERF	AcLEA34	955	965	-	20.8769	4.63e-08	0.00339	CCGCCGCCGCC
Aco014780	BBR-BPC	AcLEA3	839	862	-	18.3077	4.63e-08	3.89e-05	TATATATATAGAGAGAGAGAGAGA
Aco014780	BBR-BPC	AcLEA5	1130	1153	-	18.3077	4.63e-08	3.89e-05	TATATATATAGAGAGAGAGAGAGA
Aco014780	BBR-BPC	AcLEA23	1757	1780	-	18.3077	4.63e-08	3.89e-05	TATATATATAGAGAGAGAGAGAGA
Aco014780	BBR-BPC	AcLEA29	1909	1932	-	18.3077	4.63e-08	3.89e-05	TATATATATAGAGAGAGAGAGAGA
Aco001600	ERF	AcLEA34	775	795	+	21.0145	4.64e-08	0.000338	ggagggcgcggcggcggaggg
Aco010320	C2H2	AcLEA16	1441	1459	+	20.8115	4.68e-08	0.000318	cttcttcatcatcctcatc
Aco016902	ERF	AcLEA34	915	933	+	20.8462	4.71e-08	0.00036	gcgccgcggcggcggaggc
Aco016643	MIKC_MADS	AcLEA15	1371	1391	-	19.1029	4.71e-08	2.56e-05	TTTTTGTTTTTGTTTTTTTTT
Aco016643	MIKC_MADS	AcLEA37	1565	1585	+	19.1029	4.71e-08	2.56e-05	gttctctctctttttcttttt
Aco016643	MIKC_MADS	AcLEA7	1890	1910	-	19.1029	4.71e-08	2.56e-05	TTTTTTTTTTTTTTTCCCTCT
Aco010320	C2H2	AcLEA34	923	941	-	20.7951	4.74e-08	0.000318	CCGCCTCCGCCTCCGCCGC
Aco012562	ERF	AcLEA34	1031	1051	+	21.0725	4.74e-08	0.000268	tcgccgccacccacgccgccg
Aco003376	ERF	AcLEA17	213	232	-	20.5692	4.75e-08	0.000314	CGCGGCCTCTGCCTCCGCCA
Aco011417	AP2	AcLEA13	1845	1864	-	19.7342	4.75e-08	4.11e-05	AAGGAAGAAAAAAAAAAAGA
Aco012562	ERF	AcLEA34	1028	1048	+	21.058	4.79e-08	0.000268	ccctcgccgccacccacgccg
Aco016643	MIKC_MADS	AcLEA25	1600	1620	+	19.0882	4.82e-08	2.61e-05	tctctctctctctttttctct
Aco011417	AP2	AcLEA22	833	852	+	19.7215	4.84e-08	4.11e-05	gaaaaaaaaaaaaaaaaaaa
Aco011417	AP2	AcLEA1	898	917	+	19.7215	4.84e-08	4.11e-05	gaaaaaaaaaaaaaaaaaaa
Aco011417	AP2	AcLEA16	1798	1817	+	19.7215	4.84e-08	4.11e-05	gaaaaaaaaaaaaaaaaaaa
Aco026741	WRKY	AcLEA19	527	539	-	19.1692	4.87e-08	0.00704	AAAAGTCAACGGC
Aco001600	ERF	AcLEA34	1033	1053	-	20.942	4.9e-08	0.00034	CGCGGCGGCGTGGGTGGCGGC
Aco016643	MIKC_MADS	AcLEA28	837	857	+	19.0735	4.92e-08	2.66e-05	tttttctttttctttttttgg
Aco011417	AP2	AcLEA36	257	276	-	19.6962	4.99e-08	4.21e-05	GAGAAAAAGAAAAAAAAAAA
Aco016643	MIKC_MADS	AcLEA14	1669	1689	-	19.0588	5.03e-08	2.7e-05	TTCTTCTTTCTTTTTTTTTCG
Aco016643	MIKC_MADS	AcLEA5	1120	1140	+	19.0441	5.14e-08	2.75e-05	cctctctctctctctctctct
Aco023605	ERF	AcLEA31	23	37	+	19.4154	5.24e-08	0.00192	ccttcgccgccgcct
Aco016643	MIKC_MADS	AcLEA14	1633	1653	-	19.0294	5.25e-08	2.8e-05	TTCTTCTTTCTTTTTTTTTTC
Aco016589	BBR-BPC	AcLEA28	591	611	-	18.3333	5.26e-08	4.56e-05	CAGTCTCTATCTCTCTCTCCC
Aco002673	ERF	AcLEA31	386	405	-	20.2308	5.32e-08	0.00154	CCTCCGCCGCGGCCGCCGCC
Aco017794	ERF	AcLEA34	446	466	+	20.8	5.4e-08	0.000357	tccaccgccgggaccaccgcc
Aco011417	AP2	AcLEA7	1896	1915	+	19.6329	5.41e-08	4.54e-05	aaaaaaaaaaaaaaaaaaca
Aco000670	GATA	AcLEA10	378	396	+	20.7143	5.41e-08	0.00189	catgatcatcatcttcgtg
Aco027904	LBD	AcLEA31	46	66	-	20.7538	5.45e-08	0.000377	ACCGCCATCGGAGCCGCCGCG
Aco020330	LBD	AcLEA31	46	66	-	20.7538	5.45e-08	0.000375	ACCGCCATCGGAGCCGCCGCG
Aco004092	LBD	AcLEA31	46	66	-	20.7538	5.45e-08	0.000377	ACCGCCATCGGAGCCGCCGCG
Aco010430	ERF	AcLEA32	50	77	-	20.8923	5.46e-08	0.000564	CCATGGCCGCCGCCGCCCGCGGCCGCCA
Aco016643	MIKC_MADS	AcLEA28	740	760	+	19	5.48e-08	2.9e-05	ggttttttttttttttttttt
Aco016643	MIKC_MADS	AcLEA14	1400	1420	-	19	5.48e-08	2.9e-05	CTTTTTTCTTTTTTTTTTCTT
Aco008686	bHLH	AcLEA5	1761	1774	-	18.3784	5.55e-08	0.00815	TGGAGGTCACGTGG
Aco016643	MIKC_MADS	AcLEA13	1845	1865	+	18.9853	5.6e-08	2.95e-05	tctttttttttttcttccttt
Aco016902	ERF	AcLEA31	25	43	-	20.6154	5.79e-08	0.000421	CCGCCGAGGCGGCGGCGAA
Aco014780	BBR-BPC	AcLEA3	831	854	-	17.8308	5.8e-08	4.85e-05	TAGAGAGAGAGAGAGAGAGTTGAG
Aco017794	ERF	AcLEA34	772	792	-	20.7077	5.84e-08	0.000369	TCCGCCGCCGCGCCCTCCATC
Aco011417	AP2	AcLEA25	1596	1615	-	19.5696	5.86e-08	4.85e-05	AAAAGAGAGAGAGAGAGAGA
Aco011417	AP2	AcLEA4	1656	1675	-	19.5696	5.86e-08	4.85e-05	AAAAGAAAAAGAAAAAGAAA
Aco011417	AP2	AcLEA11	920	939	+	19.557	5.94e-08	4.89e-05	aataaaaaaaataaaagaaa
Aco012243	ERF	AcLEA34	459	478	+	19.7231	5.96e-08	0.00217	ccaccgccactgccgtaggc
Aco016643	MIKC_MADS	AcLEA4	1662	1682	+	18.9412	5.97e-08	3.14e-05	tttctttttctttttattttc
Aco011417	AP2	AcLEA25	1606	1625	-	19.5443	6.03e-08	4.93e-05	GAGAGAGAGAAAAAGAGAGA
Aco016643	MIKC_MADS	AcLEA1	906	926	-	18.9265	6.1e-08	3.19e-05	GTCTTTTTTTTTTTTTTTTTT
Aco016589	BBR-BPC	AcLEA5	1833	1853	+	17.96	6.22e-08	5.36e-05	atatctctctctctctcttct
Aco017794	ERF	AcLEA34	916	936	-	20.6308	6.22e-08	0.000377	TCCGCCTCCGCCGCCGCGGCG
Aco016643	MIKC_MADS	AcLEA6	1954	1974	-	18.9118	6.23e-08	3.25e-05	CTTTTTTTTTTTTCTTCCTTT
Aco014780	BBR-BPC	AcLEA8	1770	1793	-	17.6769	6.23e-08	5.18e-05	GAAAGAGAGAGAGAGGGGAGGGGG
Aco011417	AP2	AcLEA14	1399	1418	+	19.519	6.24e-08	5.08e-05	taagaaaaaaaaaagaaaaa
Aco012562	ERF	AcLEA34	1040	1060	+	20.6667	6.35e-08	0.000342	cccacgccgccgcgagctccg
Aco016643	MIKC_MADS	AcLEA17	529	549	-	18.8971	6.36e-08	3.31e-05	TTTTTTTTTTTTCCTTTTCTC
Aco001600	ERF	AcLEA23	1888	1908	-	20.5652	6.48e-08	0.00043	TGAGAGGGTGGTGGTGGTGGA
Aco010173	ERF	AcLEA34	955	969	+	20.2769	6.49e-08	0.00119	ggcggcggcggtgac
Aco010173	ERF	AcLEA34	458	472	-	20.2769	6.49e-08	0.00119	GGCAGTGGCGGTGGT
Aco016589	BBR-BPC	AcLEA10	1838	1858	-	17.8533	6.52e-08	5.58e-05	CTCTCGCTCTCTGTCTCTCTT
Aco021314	GATA	AcLEA25	1393	1411	-	19.92	6.55e-08	0.00318	CATCATCGTCGTCTTCGTC
Aco025081	GRAS	AcLEA25	1600	1619	-	18.5634	6.62e-08	0.000889	GAGAAAAAGAGAGAGAGAGA
Aco016643	MIKC_MADS	AcLEA17	75	95	+	18.8676	6.63e-08	3.43e-05	ttttcttctctttcttttttc
Aco006221	WRKY	AcLEA11	495	507	+	17.5385	6.7e-08	0.00983	atcgttgactttt
Aco011417	AP2	AcLEA23	705	724	+	19.4557	6.72e-08	5.38e-05	aaaaaaaagaaaaagagaat
Aco011417	AP2	AcLEA25	1594	1613	-	19.4557	6.72e-08	5.38e-05	AAGAGAGAGAGAGAGAGAGA
Aco011417	AP2	AcLEA6	1955	1974	+	19.4557	6.72e-08	5.38e-05	aaggaagaaaaaaaaaaaag
Aco016643	MIKC_MADS	AcLEA35	1316	1336	-	18.8529	6.77e-08	3.49e-05	CTTCTTTTTCTTTTTTTTTGG
Aco014780	BBR-BPC	AcLEA28	545	568	+	17.4769	6.84e-08	5.65e-05	gtgagagagaaagagagagatcag
Aco013347	bHLH	AcLEA26	1758	1778	+	19.5	6.88e-08	0.01	cgagggtcgcacgtgtcgcca
Aco010320	C2H2	AcLEA34	926	944	-	20.2951	6.91e-08	0.000392	CCTCCGCCTCCGCCTCCGC
Aco010320	C2H2	AcLEA34	932	950	-	20.2951	6.91e-08	0.000392	CCTCCGCCTCCGCCTCCGC
Aco010320	C2H2	AcLEA34	938	956	-	20.2951	6.91e-08	0.000392	CCTCCGCCTCCGCCTCCGC
Aco014780	BBR-BPC	AcLEA17	484	507	+	17.4462	6.94e-08	5.69e-05	actgtagagagagagagagggaga
Aco010320	C2H2	AcLEA31	884	902	+	20.2869	6.95e-08	0.000392	ctccctcccccaccccctc
Aco027904	LBD	AcLEA34	784	804	-	20.4154	6.96e-08	0.00046	CCCTGCTCCCCCTCCGCCGCC
Aco020330	LBD	AcLEA34	784	804	-	20.4154	6.96e-08	0.000458	CCCTGCTCCCCCTCCGCCGCC
Aco004092	LBD	AcLEA34	784	804	-	20.4154	6.96e-08	0.00046	CCCTGCTCCCCCTCCGCCGCC
Aco023605	ERF	AcLEA34	703	717	+	19.2	7.01e-08	0.00205	ctttcgccgccgccg
Aco004208	ERF	AcLEA34	918	932	+	20.4154	7.02e-08	0.00147	ccgcggcggcggagg
Aco016197	ERF	AcLEA31	385	399	+	20.4769	7.05e-08	0.00129	tggcggcggccgcgg
Aco011417	AP2	AcLEA15	1364	1383	+	19.4177	7.05e-08	5.58e-05	agaaaaaaaaaaaaaacaaa
Aco011417	AP2	AcLEA13	1853	1872	-	19.4177	7.05e-08	5.58e-05	AAGGAAGAAAGGAAGAAAAA
Aco021063	ERF	AcLEA34	1028	1048	-	20.4923	7.06e-08	0.00147	CGGCGTGGGTGGCGGCGAGGG
Aco016589	BBR-BPC	AcLEA13	1948	1968	+	17.6667	7.09e-08	6.03e-05	ctctctctctctctctcatcg
Aco011417	AP2	AcLEA17	539	558	+	19.4051	7.17e-08	5.64e-05	aaaaaaaaaaagagaagaaa
Aco016643	MIKC_MADS	AcLEA14	1634	1654	-	18.8088	7.22e-08	3.71e-05	TTTCTTCTTTCTTTTTTTTTT
Aco012835	ERF	AcLEA34	709	723	-	18.7231	7.31e-08	0.0107	CGTTGTCGGCGGCGG
Aco014780	BBR-BPC	AcLEA8	1624	1647	-	17.3231	7.35e-08	5.99e-05	GAGAGAGAGAGAGAGAAAATATTT
Aco027904	LBD	AcLEA34	1045	1065	+	20.3385	7.35e-08	0.000465	gccgccgcgagctccggcgaa
Aco020330	LBD	AcLEA34	1045	1065	+	20.3385	7.35e-08	0.000463	gccgccgcgagctccggcgaa
Aco004092	LBD	AcLEA34	1045	1065	+	20.3385	7.35e-08	0.000465	gccgccgcgagctccggcgaa
Aco006054	WRKY	AcLEA11	495	507	-	19.1077	7.42e-08	0.00729	AAAAGTCAACGAT
Aco031477	WRKY	AcLEA11	495	508	+	19.3538	7.47e-08	0.00548	atcgttgacttttt
Aco011417	AP2	AcLEA17	541	560	+	19.3671	7.5e-08	5.87e-05	aaaaaaaaagagaagaaaag
Aco014780	BBR-BPC	AcLEA1	46	69	+	17.2769	7.51e-08	6.09e-05	gcaagagagagagagtgagagaga
Aco020863	MYB	AcLEA35	1434	1454	+	19.5231	7.53e-08	0.00548	cccctccctcaccgaccccca
Aco009612	Dof	AcLEA14	1269	1287	-	18.0923	7.56e-08	0.00728	AAGAAGCAAAAAGGGACAA
Aco016589	BBR-BPC	AcLEA8	1625	1645	+	17.5067	7.61e-08	6.44e-05	aatattttctctctctctctc
Aco016643	MIKC_MADS	AcLEA17	489	509	-	18.7647	7.67e-08	3.92e-05	TCTCTCCCTCTCTCTCTCTCT
Aco016643	MIKC_MADS	AcLEA5	1114	1134	+	18.7647	7.67e-08	3.92e-05	tctctccctctctctctctct
Aco027904	LBD	AcLEA31	392	412	-	20.2769	7.69e-08	0.000466	CCTACCGCCTCCGCCGCGGCC
Aco020330	LBD	AcLEA31	392	412	-	20.2769	7.69e-08	0.000464	CCTACCGCCTCCGCCGCGGCC
Aco004092	LBD	AcLEA31	392	412	-	20.2769	7.69e-08	0.000466	CCTACCGCCTCCGCCGCGGCC
Aco011417	AP2	AcLEA28	837	856	-	19.3418	7.72e-08	6e-05	CAAAAAAAGAAAAAGAAAAA
Aco014780	BBR-BPC	AcLEA28	597	620	+	17.1846	7.83e-08	6.32e-05	gagagatagagactgagagagctt
Aco016643	MIKC_MADS	AcLEA28	836	856	+	18.75	7.83e-08	3.97e-05	ttttttctttttctttttttg
Aco016643	MIKC_MADS	AcLEA1	895	915	-	18.75	7.83e-08	3.97e-05	TTTTTTTTTTTTTTTTTCTGG
Aco008200	WRKY	AcLEA11	495	509	+	17.4	7.89e-08	0.0115	atcgttgactttttt
Aco016643	MIKC_MADS	AcLEA17	533	553	-	18.7353	8e-08	4.02e-05	TCTCTTTTTTTTTTTTCCTTT
Aco016643	MIKC_MADS	AcLEA6	1959	1979	-	18.7353	8e-08	4.02e-05	TCTCGCTTTTTTTTTTTTCTT
Aco014780	BBR-BPC	AcLEA12	1958	1981	+	17.1385	8e-08	6.41e-05	gagagagagagaggtgttgcgagg
Aco012759	Dof	AcLEA15	1379	1399	+	17.7385	8.03e-08	0.0014	acaaaaacaaaaaaggaaaaa
Aco010320	C2H2	AcLEA16	1444	1462	+	20.082	8.08e-08	0.000438	cttcatcatcctcatcatc
Aco001600	ERF	AcLEA34	458	478	-	20.2609	8.1e-08	0.000508	GCCTACGGCAGTGGCGGTGGT
Aco012243	ERF	AcLEA2	445	464	-	19.4769	8.16e-08	0.00238	CCACCGTCAACCCCAACGGC
Aco003376	ERF	AcLEA31	391	410	-	19.9077	8.26e-08	0.000523	TACCGCCTCCGCCGCGGCCG
Aco010430	ERF	AcLEA34	1037	1064	+	20.4615	8.3e-08	0.000801	ccacccacgccgccgcgagctccggcga
Aco016643	MIKC_MADS	AcLEA8	1652	1672	+	18.7059	8.32e-08	4.16e-05	tctctctctctctctctctcc
Aco016643	MIKC_MADS	AcLEA6	1950	1970	-	18.7059	8.32e-08	4.16e-05	TTTTTTTTTCTTCCTTTCTGT
Aco001600	ERF	AcLEA34	708	728	-	20.2174	8.36e-08	0.000508	GAGGGCGTTGTCGGCGGCGGC
Aco012858	ERF	AcLEA31	385	399	-	20.2462	8.39e-08	0.000876	CCGCGGCCGCCGCCA
Aco011417	AP2	AcLEA5	1838	1857	-	19.2658	8.48e-08	6.56e-05	AAGGAGAAGAGAGAGAGAGA
Aco016643	MIKC_MADS	AcLEA14	1402	1422	-	18.6912	8.5e-08	4.23e-05	CTCTTTTTTCTTTTTTTTTTC
Aco017794	ERF	AcLEA31	22	42	+	20.2462	8.52e-08	0.000496	cccttcgccgccgcctcggcg
Aco016589	BBR-BPC	AcLEA5	1111	1131	+	17.24	8.56e-08	7.2e-05	tgctctctccctctctctctc
Aco011417	AP2	AcLEA28	832	851	-	19.2532	8.6e-08	6.61e-05	AAAGAAAAAGAAAAAAAAAA
Aco014193	Dof	AcLEA27	1772	1786	-	16.9077	8.63e-08	0.0122	TTTTTTTACTTTTTT
Aco016589	BBR-BPC	AcLEA17	707	727	+	17.2	8.72e-08	7.28e-05	tactctctctctctatatata
Aco000059	ERF	AcLEA34	444	454	+	20.3538	8.9e-08	0.0039	cctccaccgcc
Aco003376	ERF	AcLEA31	311	330	+	19.8	9.02e-08	0.000547	ctccgccaccaccgccgcgt
Aco014780	BBR-BPC	AcLEA23	1735	1758	-	16.8615	9.09e-08	7.2e-05	GAGAGAGAGAGAGAGATGAGTATA
Aco014780	BBR-BPC	AcLEA20	1921	1944	+	16.8615	9.09e-08	7.2e-05	gagagaaagagctgaagagaatga
Aco011417	AP2	AcLEA14	1408	1427	+	19.2025	9.11e-08	6.96e-05	aaaaagaaaaaagagaaaaa
Aco011148	WRKY	AcLEA19	527	538	+	18.0615	9.14e-08	0.0134	gccgttgacttt
Aco016643	MIKC_MADS	AcLEA14	1409	1429	-	18.6324	9.21e-08	4.55e-05	TTTTTTTCTCTTTTTTCTTTT
Aco016643	MIKC_MADS	AcLEA2	1848	1868	-	18.6324	9.21e-08	4.55e-05	TTCTTTTTTTTTTTTTTTTCA
Aco016643	MIKC_MADS	AcLEA36	295	315	+	18.6176	9.4e-08	4.61e-05	tttttttttcttcttttctcc
Aco016643	MIKC_MADS	AcLEA31	497	517	-	18.6176	9.4e-08	4.61e-05	TCTCCTCTTTTTTTTCTCTCT
Aco011417	AP2	AcLEA7	1892	1911	+	19.1772	9.41e-08	7.15e-05	agggaaaaaaaaaaaaaaaa
Aco016589	BBR-BPC	AcLEA1	44	64	-	16.9867	9.56e-08	7.94e-05	CTCACTCTCTCTCTCTTGCTC
Aco012562	ERF	AcLEA31	385	405	-	20.058	9.71e-08	0.000505	CCTCCGCCGCGGCCGCCGCCA
Aco012858	ERF	AcLEA34	924	938	-	20.0462	9.71e-08	0.000946	CCTCCGCCTCCGCCG
Aco011417	AP2	AcLEA4	1652	1671	-	19.1392	9.84e-08	7.44e-05	GAAAAAGAAAAAGAAAAAAA
Aco012759	Dof	AcLEA13	1840	1860	-	17.6	9.91e-08	0.00154	AAGAAAAAAAAAAAGAAGAAA
Aco019365	MIKC_MADS	AcLEA28	844	857	-	18.6769	9.92e-08	0.0141	CCAAAAAAAGAAAA
Aco011417	AP2	AcLEA5	1836	1855	-	19.1266	9.97e-08	7.5e-05	GGAGAAGAGAGAGAGAGAGA
Aco016643	MIKC_MADS	AcLEA7	1706	1726	+	18.5735	9.98e-08	4.87e-05	tttttttttttttttttttga
Aco016643	MIKC_MADS	AcLEA13	1422	1442	-	18.5735	9.98e-08	4.87e-05	TTTTTTTTTTTTTTTTTTTGA
Aco023605	ERF	AcLEA34	957	971	-	18.9231	9.99e-08	0.00243	GCGTCACCGCCGCCG
Aco027904	LBD	AcLEA34	781	801	-	19.9077	9.99e-08	0.000581	TGCTCCCCCTCCGCCGCCGCG
Aco020330	LBD	AcLEA34	781	801	-	19.9077	9.99e-08	0.000578	TGCTCCCCCTCCGCCGCCGCG
Aco004092	LBD	AcLEA34	781	801	-	19.9077	9.99e-08	0.000581	TGCTCCCCCTCCGCCGCCGCG
Aco012562	ERF	AcLEA32	559	579	-	20	1.01e-07	0.000507	CTGCCGCCGTCCCCGGCGTCG
Aco006054	WRKY	AcLEA19	527	539	-	18.8769	1.02e-07	0.00729	AAAAGTCAACGGC
Aco016589	BBR-BPC	AcLEA8	1773	1793	+	16.8267	1.02e-07	8.46e-05	cctcccctctctctctctttc
Aco016643	MIKC_MADS	AcLEA31	493	513	-	18.5441	1.04e-07	5.05e-05	CTCTTTTTTTTCTCTCTCCTT
Aco011417	AP2	AcLEA13	1840	1859	-	19.0886	1.04e-07	7.8e-05	AGAAAAAAAAAAAGAAGAAA
Aco002673	ERF	AcLEA34	784	803	-	19.5538	1.05e-07	0.00255	CCTGCTCCCCCTCCGCCGCC
Aco011417	AP2	AcLEA14	1410	1429	+	19.0759	1.06e-07	7.88e-05	aaagaaaaaagagaaaaaaa
Aco016643	MIKC_MADS	AcLEA31	491	511	-	18.5294	1.06e-07	5.13e-05	CTTTTTTTTCTCTCTCCTTTC
Aco014780	BBR-BPC	AcLEA9	1069	1092	+	16.5077	1.07e-07	8.41e-05	cagacagagagagagagattgggg
Aco021063	ERF	AcLEA34	921	941	+	20.0154	1.07e-07	0.00195	cggcggcggaggcggaggcgg
Aco001898	ERF	AcLEA34	780	794	-	19.8923	1.07e-07	0.00197	CCTCCGCCGCCGCGC
Aco014780	BBR-BPC	AcLEA9	1065	1088	+	16.4923	1.08e-07	8.43e-05	gagacagacagagagagagagatt
Aco017794	ERF	AcLEA32	560	580	-	19.9538	1.08e-07	0.000602	TCTGCCGCCGTCCCCGGCGTC
Aco016643	MIKC_MADS	AcLEA4	1653	1673	+	18.5147	1.08e-07	5.19e-05	ttttttctttttctttttctt
Aco016643	MIKC_MADS	AcLEA13	1841	1861	+	18.5147	1.08e-07	5.19e-05	ttcttctttttttttttcttc
Aco010320	C2H2	AcLEA34	947	965	-	19.6803	1.08e-07	0.000565	CCGCCGCCGCCTCCGCCTC
Aco014780	BBR-BPC	AcLEA3	829	852	-	16.4769	1.08e-07	8.44e-05	GAGAGAGAGAGAGAGAGTTGAGCG
Aco011363	LBD	AcLEA34	951	971	-	19.8615	1.08e-07	0.000787	GCGTCACCGCCGCCGCCTCCG
Aco027904	LBD	AcLEA34	449	469	+	19.7846	1.09e-07	0.000609	accgccgggaccaccgccact
Aco020330	LBD	AcLEA34	449	469	+	19.7846	1.09e-07	0.000606	accgccgggaccaccgccact
Aco004092	LBD	AcLEA34	449	469	+	19.7846	1.09e-07	0.000609	accgccgggaccaccgccact
Aco011417	AP2	AcLEA14	1635	1654	+	19.0506	1.09e-07	8.04e-05	aaaaaaaaagaaagaagaaa
Aco011417	AP2	AcLEA14	1671	1690	+	19.0506	1.09e-07	8.04e-05	aaaaaaaaagaaagaagaaa
Aco016643	MIKC_MADS	AcLEA23	457	477	+	18.5	1.1e-07	5.26e-05	tttctccctgtttctttttct
Aco016643	MIKC_MADS	AcLEA5	1116	1136	+	18.5	1.1e-07	5.26e-05	tctccctctctctctctctct
Aco011417	AP2	AcLEA35	1322	1341	+	19	1.15e-07	8.41e-05	aaaaagaaaaagaagaaaaa
Aco011417	AP2	AcLEA25	1604	1623	-	19	1.15e-07	8.41e-05	GAGAGAGAAAAAGAGAGAGA
Aco010430	ERF	AcLEA31	384	411	-	20.1077	1.15e-07	0.00104	CTACCGCCTCCGCCGCGGCCGCCGCCAA
Aco017264	bHLH	AcLEA17	172	185	+	18.2923	1.2e-07	0.0176	ggttgtgtcggcgg
Aco011417	AP2	AcLEA14	1632	1651	+	18.962	1.21e-07	8.75e-05	tgaaaaaaaaaagaaagaag
Aco009612	Dof	AcLEA22	1836	1854	-	17.7692	1.22e-07	0.00728	AGAATAAAAAAAGTGCAAA
Aco001600	ERF	AcLEA34	443	463	-	19.6812	1.23e-07	0.000715	GGTGGTCCCGGCGGTGGAGGG
Aco016643	MIKC_MADS	AcLEA5	1118	1138	+	18.4118	1.24e-07	5.87e-05	tccctctctctctctctctct
Aco016643	MIKC_MADS	AcLEA14	1399	1419	-	18.4118	1.24e-07	5.87e-05	TTTTTTCTTTTTTTTTTCTTA
Aco027904	LBD	AcLEA31	351	371	+	19.6	1.24e-07	0.000668	ttctcctccaccaacgccgtc
Aco020330	LBD	AcLEA31	351	371	+	19.6	1.24e-07	0.000664	ttctcctccaccaacgccgtc
Aco004092	LBD	AcLEA31	351	371	+	19.6	1.24e-07	0.000667	ttctcctccaccaacgccgtc
Aco012562	ERF	AcLEA34	813	833	-	19.6957	1.24e-07	0.000603	GCCACGCCGCCCCCATCGCCG
Aco025081	GRAS	AcLEA25	1610	1629	-	18.0563	1.25e-07	0.000889	GAGAGAGAGAGAGAAAAAGA
Aco001318	ERF	AcLEA34	950	964	+	19.2462	1.26e-07	0.0185	gcggaggcggcggcg
Aco014780	BBR-BPC	AcLEA1	36	59	+	16.1385	1.26e-07	9.78e-05	gcaagagcgagcaagagagagaga
Aco017794	ERF	AcLEA34	1027	1047	+	19.7385	1.27e-07	0.000686	cccctcgccgccacccacgcc
Aco016643	MIKC_MADS	AcLEA9	1060	1080	-	18.3824	1.29e-07	6.09e-05	TCTCTCTGTCTGTCTCTCTCT
Aco014780	BBR-BPC	AcLEA9	1071	1094	+	16.0769	1.3e-07	0.0001	gacagagagagagagattggggat
Aco001600	ERF	AcLEA31	383	403	+	19.5942	1.3e-07	0.000731	gttggcggcggccgcggcgga
Aco016589	BBR-BPC	AcLEA9	1071	1091	-	16.2533	1.31e-07	0.000108	CCCAATCTCTCTCTCTCTGTC
Aco000059	ERF	AcLEA31	316	326	+	20.1846	1.32e-07	0.0039	ccaccaccgcc
Aco027904	LBD	AcLEA31	354	374	+	19.4923	1.33e-07	0.000694	tcctccaccaacgccgtcgct
Aco020330	LBD	AcLEA31	354	374	+	19.4923	1.33e-07	0.00069	tcctccaccaacgccgtcgct
Aco004092	LBD	AcLEA31	354	374	+	19.4923	1.33e-07	0.000694	tcctccaccaacgccgtcgct
Aco025081	GRAS	AcLEA5	1908	1927	-	18	1.34e-07	0.000889	GAGAAAGAGAGAGAGAGAGA
Aco014780	BBR-BPC	AcLEA31	496	519	+	15.9846	1.35e-07	0.000104	gagagagaaaaaaaagaggagaga
Aco007362	bZIP	AcLEA7	163	177	-	20.0154	1.35e-07	0.00992	GGCGCTGACGTGGCG
Aco016589	BBR-BPC	AcLEA8	1771	1791	+	16.16	1.37e-07	0.000111	cccctcccctctctctctctt
Aco014780	BBR-BPC	AcLEA14	1776	1799	-	15.9538	1.37e-07	0.000104	AAGGGGAAGAGAGAGGGGGAAGGA
Aco015964	G2-like	AcLEA21	435	449	-	17.1884	1.37e-07	0.019	ATTAGAATATTCTTC
Aco011363	LBD	AcLEA34	786	806	-	19.5385	1.38e-07	0.000958	CCCCCTGCTCCCCCTCCGCCG
Aco011417	AP2	AcLEA35	1317	1336	+	18.8354	1.39e-07	9.99e-05	caaaaaaaaagaaaaagaag
Aco011417	AP2	AcLEA8	1841	1860	+	18.8354	1.39e-07	9.99e-05	aaaagagaaaaagagaaaaa
Aco016589	BBR-BPC	AcLEA29	1866	1886	+	16.1067	1.4e-07	0.000113	cctccgcactctctctctctc
Aco011417	AP2	AcLEA14	1401	1420	+	18.8228	1.41e-07	0.000101	agaaaaaaaaaagaaaaaag
Aco014780	BBR-BPC	AcLEA28	547	570	+	15.8769	1.42e-07	0.000108	gagagagaaagagagagatcagag
Aco011417	AP2	AcLEA27	1772	1791	+	18.8101	1.43e-07	0.000102	aaaaaagtaaaaaaaaaaaa
Aco016589	BBR-BPC	AcLEA28	589	609	-	16.0267	1.45e-07	0.000113	GTCTCTATCTCTCTCTCCCTC
Aco010173	ERF	AcLEA23	1888	1902	-	19.3846	1.45e-07	0.00235	GGTGGTGGTGGTGGA
Aco017794	ERF	AcLEA34	952	972	-	19.5692	1.45e-07	0.000754	CGCGTCACCGCCGCCGCCTCC
Aco016589	BBR-BPC	AcLEA17	709	729	+	16.0133	1.45e-07	0.000113	ctctctctctctatatatata
Aco016589	BBR-BPC	AcLEA3	842	862	+	16.0133	1.45e-07	0.000113	ctctctctctctatatatata
Aco016589	BBR-BPC	AcLEA5	1133	1153	+	16.0133	1.45e-07	0.000113	ctctctctctctatatatata
Aco016589	BBR-BPC	AcLEA23	1760	1780	+	16.0133	1.45e-07	0.000113	ctctctctctctatatatata
Aco016589	BBR-BPC	AcLEA29	1912	1932	+	16.0133	1.45e-07	0.000113	ctctctctctctatatatata
Aco016589	BBR-BPC	AcLEA3	242	262	-	16.0133	1.45e-07	0.000113	CTCTCTCTCTCTATATATATA
Aco026741	WRKY	AcLEA11	495	507	-	18.6923	1.46e-07	0.0105	AAAAGTCAACGAT
Aco014780	BBR-BPC	AcLEA37	1567	1590	-	15.8154	1.46e-07	0.00011	AAAAAAAAAAGAAAAAGAGAGAGA
Aco016589	BBR-BPC	AcLEA28	541	561	-	16	1.46e-07	0.000113	CTCTCTTTCTCTCTCACCTGC
Aco016643	MIKC_MADS	AcLEA4	1658	1678	+	18.2794	1.47e-07	6.93e-05	tctttttctttttctttttat
Aco001600	ERF	AcLEA34	916	936	+	19.4058	1.49e-07	0.000803	cgccgcggcggcggaggcgga
Aco011417	AP2	AcLEA14	1402	1421	+	18.7722	1.49e-07	0.000105	gaaaaaaaaaagaaaaaaga
Aco025594	MIKC_MADS	AcLEA28	845	859	-	18.2174	1.5e-07	0.0213	TTCCAAAAAAAGAAA
Aco017589	MIKC_MADS	AcLEA28	845	859	-	18.2174	1.5e-07	0.0212	TTCCAAAAAAAGAAA
Aco016643	MIKC_MADS	AcLEA17	79	99	+	18.25	1.53e-07	7.18e-05	cttctctttcttttttccttt
Aco011417	AP2	AcLEA7	1894	1913	+	18.7468	1.53e-07	0.000108	ggaaaaaaaaaaaaaaaaaa
Aco006221	WRKY	AcLEA19	527	539	+	17.1846	1.55e-07	0.0114	gccgttgactttt
Aco022888	WRKY	AcLEA11	497	515	+	17.913	1.55e-07	0.0223	cgttgactttttttgccga
Aco011417	AP2	AcLEA22	830	849	+	18.7342	1.55e-07	0.000108	taagaaaaaaaaaaaaaaaa
Aco011417	AP2	AcLEA14	1406	1425	+	18.7342	1.55e-07	0.000108	aaaaaaagaaaaaagagaaa
Aco009751	bZIP	AcLEA25	1874	1888	+	19.3538	1.56e-07	0.0154	tctgctgacgtggca
Aco016589	BBR-BPC	AcLEA17	705	725	+	15.8267	1.57e-07	0.000121	cctactctctctctctatata
Aco016643	MIKC_MADS	AcLEA17	537	557	-	18.2206	1.59e-07	7.43e-05	TTCTTCTCTTTTTTTTTTTTC
Aco023605	ERF	AcLEA34	1210	1224	-	18.5538	1.59e-07	0.00332	CGCTCGTCGCCGGCG
Aco021063	ERF	AcLEA34	912	932	+	19.5385	1.6e-07	0.00256	agagcgccgcggcggcggagg
Aco000059	ERF	AcLEA34	784	794	-	19.5538	1.6e-07	0.0039	CCTCCGCCGCC
Aco000059	ERF	AcLEA34	922	932	-	19.5538	1.6e-07	0.0039	CCTCCGCCGCC
Aco011417	AP2	AcLEA36	294	313	-	18.7089	1.6e-07	0.000111	AGAAAAGAAGAAAAAAAAAA
Aco014780	BBR-BPC	AcLEA9	1049	1072	+	15.6	1.61e-07	0.00012	aaggggggttgagagagagacaga
Aco025081	GRAS	AcLEA36	257	276	-	17.8451	1.62e-07	0.000889	GAGAAAAAGAAAAAAAAAAA
Aco012243	ERF	AcLEA34	447	466	+	18.9077	1.62e-07	0.00395	ccaccgccgggaccaccgcc
Aco011417	AP2	AcLEA31	500	519	+	18.6835	1.64e-07	0.000113	gagaaaaaaaagaggagaga
Aco017794	ERF	AcLEA31	306	326	+	19.4	1.65e-07	0.000811	gccagctccgccaccaccgcc
Aco012562	ERF	AcLEA28	81	101	+	19.2609	1.66e-07	0.000781	cctcctcctcctcctcctccc
Aco004208	ERF	AcLEA31	394	408	+	19.4462	1.67e-07	0.00305	ccgcggcggaggcgg
Aco017794	ERF	AcLEA34	724	744	+	19.3846	1.67e-07	0.000811	ccctccgccgctccagacgca
Aco010320	C2H2	AcLEA5	1967	1985	-	19.0738	1.68e-07	0.000845	CTTCCTCCTCTTCCTTTCC
Aco012858	ERF	AcLEA34	948	962	-	19.3077	1.68e-07	0.00154	CCGCCGCCTCCGCCT
Aco008686	bHLH	AcLEA28	1551	1564	-	17.7838	1.71e-07	0.0125	GGAGGGACACGTGC
Aco014780	BBR-BPC	AcLEA1	40	63	+	15.4615	1.71e-07	0.000127	gagcgagcaagagagagagagtga
Aco011417	AP2	AcLEA25	1614	1633	-	18.6456	1.71e-07	0.000117	GAGAGAGAGAGAGAGAGAAA
Aco011417	AP2	AcLEA8	1630	1649	-	18.6456	1.71e-07	0.000117	GAGAGAGAGAGAGAGAGAAA
Aco011417	AP2	AcLEA7	1893	1912	+	18.6329	1.74e-07	0.000118	gggaaaaaaaaaaaaaaaaa
Aco003376	ERF	AcLEA34	810	829	-	18.9846	1.74e-07	0.000985	CGCCGCCCCCATCGCCGACC
Aco016643	MIKC_MADS	AcLEA17	545	565	-	18.1471	1.74e-07	8.1e-05	CTCCTCTTTTCTTCTCTTTTT
Aco016643	MIKC_MADS	AcLEA30	1896	1916	+	18.1471	1.74e-07	8.1e-05	tctcttcttcttcttcttctt
Aco000670	GATA	AcLEA10	372	390	+	18.8	1.75e-07	0.0049	cgacatcatgatcatcatc
Aco003376	ERF	AcLEA34	701	720	+	18.9692	1.76e-07	0.000985	agctttcgccgccgccgaca
Aco011363	LBD	AcLEA34	706	726	+	19.2	1.78e-07	0.00118	tcgccgccgccgacaacgccc
Aco016643	MIKC_MADS	AcLEA17	83	103	+	18.1029	1.84e-07	8.53e-05	tctttcttttttccttttctc
Aco016589	BBR-BPC	AcLEA28	577	597	-	15.4267	1.86e-07	0.000143	CTCTCCCTCCCTCCCTCCCTC
Aco016902	ERF	AcLEA34	774	792	+	19.1846	1.87e-07	0.00126	tggagggcgcggcggcgga
Aco009612	Dof	AcLEA15	1381	1399	+	17.4462	1.87e-07	0.00728	aaaaacaaaaaaggaaaaa
Aco016643	MIKC_MADS	AcLEA30	1899	1919	+	18.0735	1.91e-07	8.68e-05	cttcttcttcttcttcttctt
Aco016643	MIKC_MADS	AcLEA30	1902	1922	+	18.0735	1.91e-07	8.68e-05	cttcttcttcttcttcttctt
Aco016643	MIKC_MADS	AcLEA30	1905	1925	+	18.0735	1.91e-07	8.68e-05	cttcttcttcttcttcttctt
Aco016643	MIKC_MADS	AcLEA30	1908	1928	+	18.0735	1.91e-07	8.68e-05	cttcttcttcttcttcttctt
Aco016643	MIKC_MADS	AcLEA30	1911	1931	+	18.0735	1.91e-07	8.68e-05	cttcttcttcttcttcttctt
Aco016643	MIKC_MADS	AcLEA30	1914	1934	+	18.0735	1.91e-07	8.68e-05	cttcttcttcttcttcttctt
Aco016902	ERF	AcLEA32	54	72	+	19.1538	1.91e-07	0.00126	ggccgcgggcggcggcggc
Aco014780	BBR-BPC	AcLEA14	1780	1803	-	15.2	1.92e-07	0.000142	GTGAAAGGGGAAGAGAGAGGGGGA
Aco011417	AP2	AcLEA17	549	568	+	18.5316	1.94e-07	0.00012	agagaagaaaagaggagaaa
Aco003376	ERF	AcLEA34	813	832	-	18.8462	1.94e-07	0.00105	CCACGCCGCCCCCATCGCCG
Aco016589	BBR-BPC	AcLEA5	1835	1855	+	15.28	1.98e-07	0.000151	atctctctctctctcttctcc
Aco016643	MIKC_MADS	AcLEA15	1373	1393	-	18.0441	1.98e-07	8.94e-05	CTTTTTTGTTTTTGTTTTTTT
Aco016643	MIKC_MADS	AcLEA28	1670	1690	-	18.0441	1.98e-07	8.94e-05	TCTCACTCTCTCTCTCTCTCT
Aco011417	AP2	AcLEA17	85	104	-	18.5063	1.99e-07	0.00012	TGAGAAAAGGAAAAAAGAAA
Aco016643	MIKC_MADS	AcLEA17	536	556	-	18.0294	2.02e-07	9.02e-05	TCTTCTCTTTTTTTTTTTTCC
Aco016643	MIKC_MADS	AcLEA1	1757	1777	+	18.0294	2.02e-07	9.02e-05	ttttatttttttctttttttg
Aco016643	MIKC_MADS	AcLEA27	1773	1793	-	18.0294	2.02e-07	9.02e-05	TTTTTTTTTTTTTTACTTTTT
Aco012858	ERF	AcLEA34	957	971	-	19.0462	2.05e-07	0.00176	GCGTCACCGCCGCCG
Aco016902	ERF	AcLEA31	312	330	-	19.0615	2.05e-07	0.0013	ACGCGGCGGTGGTGGCGGA
Aco016643	MIKC_MADS	AcLEA17	532	552	-	18.0147	2.06e-07	9.16e-05	CTCTTTTTTTTTTTTCCTTTT
Aco013347	bHLH	AcLEA31	867	887	-	18.5946	2.06e-07	0.015	GGAGATGGGCACGTGTGAGCT
Aco014780	BBR-BPC	AcLEA5	1826	1849	-	15.0308	2.07e-07	0.000152	GAGAGAGAGAGAGATATTATAGGA
Aco014780	BBR-BPC	AcLEA30	1845	1868	-	15.0308	2.07e-07	0.000152	ATGTCAGAGCGAGGGAGAGGGAGA
Aco011417	AP2	AcLEA13	1423	1442	+	18.4684	2.08e-07	0.00012	caaaaaaaaaaaaaaaaaaa
Aco011417	AP2	AcLEA7	1706	1725	-	18.4684	2.08e-07	0.00012	CAAAAAAAAAAAAAAAAAAA
Aco019365	MIKC_MADS	AcLEA15	1385	1398	+	18.0769	2.08e-07	0.0148	acaaaaaaggaaaa
Aco017794	ERF	AcLEA34	910	930	-	19.0923	2.08e-07	0.000978	TCCGCCGCCGCGGCGCTCTAC
Aco009751	bZIP	AcLEA7	163	177	-	19.0769	2.1e-07	0.0154	GGCGCTGACGTGGCG
Aco010173	ERF	AcLEA34	778	792	+	18.9846	2.11e-07	0.00275	gggcgcggcggcgga
Aco016197	ERF	AcLEA34	957	971	+	19.2154	2.11e-07	0.00343	cggcggcggtgacgc
Aco016589	BBR-BPC	AcLEA20	1917	1937	-	15.12	2.12e-07	0.00016	CTTCAGCTCTTTCTCTCTCTA
Aco010173	ERF	AcLEA31	312	326	-	18.9692	2.13e-07	0.00275	GGCGGTGGTGGCGGA
Aco016643	MIKC_MADS	AcLEA17	526	546	-	17.9853	2.13e-07	9.41e-05	TTTTTTTTTCCTTTTCTCTTG
Aco016643	MIKC_MADS	AcLEA25	1620	1640	+	17.9853	2.13e-07	9.41e-05	tctctctctctctctctctca
Aco016643	MIKC_MADS	AcLEA13	1945	1965	+	17.9853	2.13e-07	9.41e-05	tctctctctctctctctctca
Aco027121	bZIP	AcLEA25	1873	1890	+	19.4462	2.16e-07	0.0317	gtctgctgacgtggcatc
Aco011417	AP2	AcLEA4	1658	1677	-	18.4177	2.19e-07	0.00012	TAAAAAGAAAAAGAAAAAGA
Aco011417	AP2	AcLEA11	1881	1900	+	18.4177	2.19e-07	0.00012	taaaaagaaaaagaaaaaga
Aco021063	ERF	AcLEA34	927	947	+	19.1385	2.2e-07	0.00256	cggaggcggaggcggaggcgg
Aco021063	ERF	AcLEA34	933	953	+	19.1385	2.2e-07	0.00256	cggaggcggaggcggaggcgg
Aco021063	ERF	AcLEA34	939	959	+	19.1385	2.2e-07	0.00256	cggaggcggaggcggaggcgg
Aco011417	AP2	AcLEA36	255	274	-	18.4051	2.22e-07	0.00012	GAAAAAGAAAAAAAAAAACA
Aco014780	BBR-BPC	AcLEA7	1887	1910	+	14.8615	2.23e-07	0.000162	gagagagggaaaaaaaaaaaaaaa
Aco016643	MIKC_MADS	AcLEA17	77	97	+	17.9412	2.25e-07	9.87e-05	ttcttctctttcttttttcct
Aco016643	MIKC_MADS	AcLEA36	294	314	+	17.9412	2.25e-07	9.87e-05	ttttttttttcttcttttctc
Aco011417	AP2	AcLEA25	1602	1621	-	18.3924	2.25e-07	0.00012	GAGAGAAAAAGAGAGAGAGA
Aco010173	ERF	AcLEA32	58	72	+	18.8923	2.25e-07	0.00275	gcgggcggcggcggc
Aco012858	ERF	AcLEA34	780	794	-	18.8923	2.28e-07	0.00185	CCTCCGCCGCCGCGC
Aco021063	ERF	AcLEA32	54	74	+	19.0923	2.28e-07	0.00256	ggccgcgggcggcggcggcca
Aco011417	AP2	AcLEA11	1883	1902	+	18.3797	2.28e-07	0.00012	aaaagaaaaagaaaaagaca
Aco014780	BBR-BPC	AcLEA3	242	265	+	14.8	2.29e-07	0.000166	tatatatatagagagagagagagt
Aco016643	MIKC_MADS	AcLEA11	1888	1908	-	17.9265	2.29e-07	0.0001	TGTTGTTGTCTTTTTCTTTTT
Aco012562	ERF	AcLEA34	703	723	+	18.7681	2.3e-07	0.00105	ctttcgccgccgccgacaacg
Aco008200	WRKY	AcLEA19	527	541	+	16.8615	2.3e-07	0.0168	gccgttgacttttga
Aco011417	AP2	AcLEA17	528	547	+	18.3671	2.31e-07	0.00012	agagaaaaggaaaaaaaaaa
Aco029130	bZIP	AcLEA25	1874	1888	+	19.3692	2.33e-07	0.0335	tctgctgacgtggca
Aco013189	bZIP	AcLEA25	1874	1888	+	19.3692	2.33e-07	0.0335	tctgctgacgtggca
Aco011417	AP2	AcLEA1	896	915	+	18.3544	2.34e-07	0.00012	cagaaaaaaaaaaaaaaaaa
Aco011417	AP2	AcLEA5	1122	1141	-	18.3544	2.34e-07	0.00012	GAGAGAGAGAGAGAGAGAGA
Aco011417	AP2	AcLEA5	1124	1143	-	18.3544	2.34e-07	0.00012	GAGAGAGAGAGAGAGAGAGA
Aco011417	AP2	AcLEA25	1588	1607	-	18.3544	2.34e-07	0.00012	GAGAGAGAGAGAGAGAGAGA
Aco011417	AP2	AcLEA25	1590	1609	-	18.3544	2.34e-07	0.00012	GAGAGAGAGAGAGAGAGAGA
Aco011417	AP2	AcLEA25	1592	1611	-	18.3544	2.34e-07	0.00012	GAGAGAGAGAGAGAGAGAGA
Aco011417	AP2	AcLEA25	1616	1635	-	18.3544	2.34e-07	0.00012	GAGAGAGAGAGAGAGAGAGA
Aco011417	AP2	AcLEA25	1618	1637	-	18.3544	2.34e-07	0.00012	GAGAGAGAGAGAGAGAGAGA
Aco011417	AP2	AcLEA25	1620	1639	-	18.3544	2.34e-07	0.00012	GAGAGAGAGAGAGAGAGAGA
Aco011417	AP2	AcLEA8	1632	1651	-	18.3544	2.34e-07	0.00012	GAGAGAGAGAGAGAGAGAGA
Aco011417	AP2	AcLEA28	1653	1672	+	18.3544	2.34e-07	0.00012	gagagagagagagagagaga
Aco011417	AP2	AcLEA8	1634	1653	-	18.3544	2.34e-07	0.00012	GAGAGAGAGAGAGAGAGAGA
Aco011417	AP2	AcLEA28	1655	1674	+	18.3544	2.34e-07	0.00012	gagagagagagagagagaga
Aco011417	AP2	AcLEA8	1636	1655	-	18.3544	2.34e-07	0.00012	GAGAGAGAGAGAGAGAGAGA
Aco011417	AP2	AcLEA28	1657	1676	+	18.3544	2.34e-07	0.00012	gagagagagagagagagaga
Aco011417	AP2	AcLEA8	1638	1657	-	18.3544	2.34e-07	0.00012	GAGAGAGAGAGAGAGAGAGA
Aco011417	AP2	AcLEA28	1659	1678	+	18.3544	2.34e-07	0.00012	gagagagagagagagagaga
Aco011417	AP2	AcLEA8	1640	1659	-	18.3544	2.34e-07	0.00012	GAGAGAGAGAGAGAGAGAGA
Aco011417	AP2	AcLEA28	1661	1680	+	18.3544	2.34e-07	0.00012	gagagagagagagagagaga
Aco011417	AP2	AcLEA8	1642	1661	-	18.3544	2.34e-07	0.00012	GAGAGAGAGAGAGAGAGAGA
Aco011417	AP2	AcLEA8	1644	1663	-	18.3544	2.34e-07	0.00012	GAGAGAGAGAGAGAGAGAGA
Aco011417	AP2	AcLEA28	1663	1682	+	18.3544	2.34e-07	0.00012	gagagagagagagagagaga
Aco011417	AP2	AcLEA28	1665	1684	+	18.3544	2.34e-07	0.00012	gagagagagagagagagaga
Aco011417	AP2	AcLEA8	1646	1665	-	18.3544	2.34e-07	0.00012	GAGAGAGAGAGAGAGAGAGA
Aco011417	AP2	AcLEA8	1648	1667	-	18.3544	2.34e-07	0.00012	GAGAGAGAGAGAGAGAGAGA
Aco011417	AP2	AcLEA8	1650	1669	-	18.3544	2.34e-07	0.00012	GAGAGAGAGAGAGAGAGAGA
Aco011417	AP2	AcLEA8	1652	1671	-	18.3544	2.34e-07	0.00012	GAGAGAGAGAGAGAGAGAGA
Aco011417	AP2	AcLEA23	1743	1762	-	18.3544	2.34e-07	0.00012	GAGAGAGAGAGAGAGAGAGA
Aco011417	AP2	AcLEA23	1745	1764	-	18.3544	2.34e-07	0.00012	GAGAGAGAGAGAGAGAGAGA
Aco011417	AP2	AcLEA23	1747	1766	-	18.3544	2.34e-07	0.00012	GAGAGAGAGAGAGAGAGAGA
Aco011417	AP2	AcLEA23	1749	1768	-	18.3544	2.34e-07	0.00012	GAGAGAGAGAGAGAGAGAGA
Aco011417	AP2	AcLEA23	1751	1770	-	18.3544	2.34e-07	0.00012	GAGAGAGAGAGAGAGAGAGA
Aco011417	AP2	AcLEA29	1875	1894	-	18.3544	2.34e-07	0.00012	GAGAGAGAGAGAGAGAGAGA
Aco011417	AP2	AcLEA29	1877	1896	-	18.3544	2.34e-07	0.00012	GAGAGAGAGAGAGAGAGAGA
Aco011417	AP2	AcLEA29	1879	1898	-	18.3544	2.34e-07	0.00012	GAGAGAGAGAGAGAGAGAGA
Aco011417	AP2	AcLEA29	1881	1900	-	18.3544	2.34e-07	0.00012	GAGAGAGAGAGAGAGAGAGA
Aco011417	AP2	AcLEA29	1883	1902	-	18.3544	2.34e-07	0.00012	GAGAGAGAGAGAGAGAGAGA
Aco011417	AP2	AcLEA29	1885	1904	-	18.3544	2.34e-07	0.00012	GAGAGAGAGAGAGAGAGAGA
Aco011417	AP2	AcLEA29	1887	1906	-	18.3544	2.34e-07	0.00012	GAGAGAGAGAGAGAGAGAGA
Aco011417	AP2	AcLEA29	1889	1908	-	18.3544	2.34e-07	0.00012	GAGAGAGAGAGAGAGAGAGA
Aco011417	AP2	AcLEA29	1891	1910	-	18.3544	2.34e-07	0.00012	GAGAGAGAGAGAGAGAGAGA
Aco011417	AP2	AcLEA29	1893	1912	-	18.3544	2.34e-07	0.00012	GAGAGAGAGAGAGAGAGAGA
Aco011417	AP2	AcLEA29	1895	1914	-	18.3544	2.34e-07	0.00012	GAGAGAGAGAGAGAGAGAGA
Aco011417	AP2	AcLEA29	1897	1916	-	18.3544	2.34e-07	0.00012	GAGAGAGAGAGAGAGAGAGA
Aco011417	AP2	AcLEA29	1899	1918	-	18.3544	2.34e-07	0.00012	GAGAGAGAGAGAGAGAGAGA
Aco011417	AP2	AcLEA29	1901	1920	-	18.3544	2.34e-07	0.00012	GAGAGAGAGAGAGAGAGAGA
Aco011417	AP2	AcLEA29	1903	1922	-	18.3544	2.34e-07	0.00012	GAGAGAGAGAGAGAGAGAGA
Aco011417	AP2	AcLEA13	1929	1948	-	18.3544	2.34e-07	0.00012	GAGAGAGAGAGAGAGAGAGA
Aco011417	AP2	AcLEA13	1931	1950	-	18.3544	2.34e-07	0.00012	GAGAGAGAGAGAGAGAGAGA
Aco011417	AP2	AcLEA13	1933	1952	-	18.3544	2.34e-07	0.00012	GAGAGAGAGAGAGAGAGAGA
Aco011417	AP2	AcLEA13	1935	1954	-	18.3544	2.34e-07	0.00012	GAGAGAGAGAGAGAGAGAGA
Aco011417	AP2	AcLEA13	1937	1956	-	18.3544	2.34e-07	0.00012	GAGAGAGAGAGAGAGAGAGA
Aco011417	AP2	AcLEA13	1939	1958	-	18.3544	2.34e-07	0.00012	GAGAGAGAGAGAGAGAGAGA
Aco011417	AP2	AcLEA13	1941	1960	-	18.3544	2.34e-07	0.00012	GAGAGAGAGAGAGAGAGAGA
Aco011417	AP2	AcLEA13	1943	1962	-	18.3544	2.34e-07	0.00012	GAGAGAGAGAGAGAGAGAGA
Aco011417	AP2	AcLEA13	1945	1964	-	18.3544	2.34e-07	0.00012	GAGAGAGAGAGAGAGAGAGA
Aco016197	ERF	AcLEA34	780	794	+	19.1077	2.36e-07	0.00345	gcgcggcggcggagg
Aco016066	WRKY	AcLEA11	495	507	-	17.9692	2.36e-07	0.0173	AAAAGTCAACGAT
Aco016589	BBR-BPC	AcLEA11	818	838	-	14.84	2.37e-07	0.000179	TTCTCTTTTCCTCTCTATCTA
Aco014780	BBR-BPC	AcLEA3	250	273	+	14.6923	2.4e-07	0.000173	tagagagagagagagtgagagttg
Aco025081	GRAS	AcLEA5	1116	1135	-	17.493	2.44e-07	0.000889	GAGAGAGAGAGAGAGGGAGA
Aco011417	AP2	AcLEA16	1797	1816	+	18.3165	2.44e-07	0.000125	tgaaaaaaaaaaaaaaaaaa
Aco004081	MYB	AcLEA19	858	878	+	16.8923	2.45e-07	0.0353	atgatggtggtaggtgggata
Aco010430	ERF	AcLEA34	911	938	-	19.2462	2.45e-07	0.00208	CCTCCGCCTCCGCCGCCGCGGCGCTCTA
Aco009612	Dof	AcLEA8	1841	1859	+	17.2462	2.45e-07	0.00728	aaaagagaaaaagagaaaa
Aco016643	MIKC_MADS	AcLEA22	824	844	-	17.8676	2.46e-07	0.000107	TTTTTTTTTTTCTTACTTTCT
Aco016643	MIKC_MADS	AcLEA14	1670	1690	-	17.8676	2.46e-07	0.000107	TTTCTTCTTTCTTTTTTTTTC
Aco016643	MIKC_MADS	AcLEA5	1908	1928	+	17.8676	2.46e-07	0.000107	tctctctctctctctttctca
Aco014780	BBR-BPC	AcLEA1	42	65	+	14.6308	2.46e-07	0.000177	gcgagcaagagagagagagtgaga
Aco027904	LBD	AcLEA31	306	326	+	18.5692	2.5e-07	0.00125	gccagctccgccaccaccgcc
Aco020330	LBD	AcLEA31	306	326	+	18.5692	2.5e-07	0.00125	gccagctccgccaccaccgcc
Aco004092	LBD	AcLEA31	306	326	+	18.5692	2.5e-07	0.00125	gccagctccgccaccaccgcc
Aco012858	ERF	AcLEA31	307	321	+	18.7846	2.5e-07	0.00192	ccagctccgccacca
Aco016643	MIKC_MADS	AcLEA8	1774	1794	+	17.8529	2.5e-07	0.000108	ctcccctctctctctctttct
Aco016902	ERF	AcLEA31	22	40	-	18.8	2.52e-07	0.0015	CCGAGGCGGCGGCGAAGGG
Aco017264	bHLH	AcLEA34	712	725	-	17.8923	2.52e-07	0.0185	GGCGTTGTCGGCGG
Aco011417	AP2	AcLEA14	1400	1419	+	18.2785	2.54e-07	0.000129	aagaaaaaaaaaagaaaaaa
Aco002673	ERF	AcLEA31	893	912	+	18.7385	2.54e-07	0.00527	ccaccccctcgctcaccgac
Aco014780	BBR-BPC	AcLEA13	1947	1970	-	14.5385	2.56e-07	0.000183	AACGATGAGAGAGAGAGAGAGAGA
Aco021063	ERF	AcLEA32	41	61	+	18.9385	2.57e-07	0.00264	aggggggagtggcggccgcgg
Aco016902	ERF	AcLEA31	331	349	-	18.7692	2.58e-07	0.0015	GAGCGACTGCGGCGGAGCA
Aco003376	ERF	AcLEA31	400	419	-	18.4769	2.58e-07	0.00134	CCCCACCCCTACCGCCTCCG
Aco028684	WRKY	AcLEA11	495	507	+	18.8923	2.59e-07	0.0188	atcgttgactttt
Aco014780	BBR-BPC	AcLEA14	1774	1797	-	14.5077	2.6e-07	0.000185	GGGGAAGAGAGAGGGGGAAGGACG
Aco009612	Dof	AcLEA14	1408	1426	+	17.2	2.6e-07	0.00728	aaaaagaaaaaagagaaaa
Aco011363	LBD	AcLEA32	550	570	-	18.6615	2.63e-07	0.00166	TCCCCGGCGTCGTCACCGGTG
Aco010320	C2H2	AcLEA34	788	806	-	18.4426	2.64e-07	0.0011	CCCCCTGCTCCCCCTCCGC
Aco001326	bZIP	AcLEA29	1059	1076	+	19.0769	2.66e-07	0.0335	ggtgatgccacgtgtcaa
Aco016589	BBR-BPC	AcLEA4	1864	1884	+	14.56	2.66e-07	0.0002	ctctctctctctctcaccagt
Aco010430	ERF	AcLEA31	372	399	-	19.1385	2.67e-07	0.00215	CCGCGGCCGCCGCCAACGTAGGAGGAGC
Aco012858	ERF	AcLEA31	316	330	+	18.6923	2.7e-07	0.00197	ccaccaccgccgcgt
Aco011417	AP2	AcLEA11	820	839	+	18.2152	2.71e-07	0.000137	gatagagaggaaaagagaaa
Aco011417	AP2	AcLEA28	834	853	-	18.2152	2.71e-07	0.000137	AAAAAGAAAAAGAAAAAAAA
Aco010320	C2H2	AcLEA15	1916	1934	+	18.4016	2.71e-07	0.0011	ccgcatcctcctccccagc
Aco021063	ERF	AcLEA31	307	327	-	18.8615	2.73e-07	0.00264	CGGCGGTGGTGGCGGAGCTGG
Aco027904	LBD	AcLEA34	955	975	-	18.4308	2.74e-07	0.00133	CACCGCGTCACCGCCGCCGCC
Aco020330	LBD	AcLEA34	955	975	-	18.4308	2.74e-07	0.00132	CACCGCGTCACCGCCGCCGCC
Aco004092	LBD	AcLEA34	955	975	-	18.4308	2.74e-07	0.00133	CACCGCGTCACCGCCGCCGCC
Aco012562	ERF	AcLEA32	562	582	-	18.4783	2.77e-07	0.00122	CTTCTGCCGCCGTCCCCGGCG
Aco005568	WRKY	AcLEA19	528	541	+	18.1231	2.77e-07	0.02	ccgttgacttttga
Aco016589	BBR-BPC	AcLEA5	1837	1857	+	14.44	2.8e-07	0.000208	ctctctctctctcttctcctt
Aco005226	bZIP	AcLEA7	545	556	+	16.3438	2.8e-07	0.0137	cgctgacgtggt
Aco010320	C2H2	AcLEA16	1447	1465	+	18.3525	2.81e-07	0.0011	catcatcctcatcatcttc
Aco000069	WRKY	AcLEA19	527	539	+	16.3692	2.82e-07	0.0413	gccgttgactttt
Aco023605	ERF	AcLEA28	203	217	-	18.0462	2.82e-07	0.00515	CCACCCCCGCCGTCG
Aco011417	AP2	AcLEA12	1553	1572	-	18.1772	2.82e-07	0.000142	TAAAAAAAAAAGGAAAAAAA
Aco001600	ERF	AcLEA31	46	66	+	18.4638	2.83e-07	0.00147	cgcggcggctccgatggcggt
Aco016643	MIKC_MADS	AcLEA6	1953	1973	-	17.75	2.83e-07	0.000122	TTTTTTTTTTTTCTTCCTTTC
Aco027904	LBD	AcLEA34	787	807	-	18.3692	2.85e-07	0.00134	GCCCCCTGCTCCCCCTCCGCC
Aco020330	LBD	AcLEA34	787	807	-	18.3692	2.85e-07	0.00133	GCCCCCTGCTCCCCCTCCGCC
Aco004092	LBD	AcLEA34	787	807	-	18.3692	2.85e-07	0.00134	GCCCCCTGCTCCCCCTCCGCC
Aco012759	Dof	AcLEA14	1399	1419	+	16.8615	2.86e-07	0.00363	taagaaaaaaaaaagaaaaaa
Aco012759	Dof	AcLEA11	1879	1899	+	16.8615	2.86e-07	0.00363	attaaaaagaaaaagaaaaag
Aco016197	ERF	AcLEA28	203	217	+	18.8769	2.87e-07	0.00348	cgacggcgggggtgg
Aco014780	BBR-BPC	AcLEA25	1628	1651	-	14.2769	2.87e-07	0.000203	GTGTGAGACAGTGAGAGAGAGAGA
Aco010320	C2H2	AcLEA30	1899	1917	+	18.3115	2.89e-07	0.0011	cttcttcttcttcttcttc
Aco010320	C2H2	AcLEA30	1902	1920	+	18.3115	2.89e-07	0.0011	cttcttcttcttcttcttc
Aco010320	C2H2	AcLEA30	1905	1923	+	18.3115	2.89e-07	0.0011	cttcttcttcttcttcttc
Aco010320	C2H2	AcLEA30	1908	1926	+	18.3115	2.89e-07	0.0011	cttcttcttcttcttcttc
Aco010320	C2H2	AcLEA30	1911	1929	+	18.3115	2.89e-07	0.0011	cttcttcttcttcttcttc
Aco010320	C2H2	AcLEA30	1914	1932	+	18.3115	2.89e-07	0.0011	cttcttcttcttcttcttc
Aco016589	BBR-BPC	AcLEA28	549	569	-	14.36	2.89e-07	0.000214	TCTGATCTCTCTCTTTCTCTC
Aco021063	ERF	AcLEA31	376	396	+	18.7846	2.89e-07	0.00264	ctcctacgttggcggcggccg
Aco014780	BBR-BPC	AcLEA8	1776	1799	-	14.2308	2.93e-07	0.000206	ACAGGAGAAAGAGAGAGAGAGGGG
Aco011417	AP2	AcLEA22	1898	1917	-	18.1392	2.93e-07	0.000147	AATAAAAAGAGAAAAATAAA
Aco012562	ERF	AcLEA31	394	414	-	18.3913	2.93e-07	0.00125	CCCCTACCGCCTCCGCCGCGG
Aco016589	BBR-BPC	AcLEA29	1019	1039	-	14.32	2.94e-07	0.000217	CTAGTTCACTCTCCCTCTCTC
Aco001600	ERF	AcLEA31	49	69	+	18.3913	2.97e-07	0.00149	ggcggctccgatggcggtcgt
Aco011363	LBD	AcLEA31	394	414	-	18.4769	3e-07	0.00176	CCCCTACCGCCTCCGCCGCGG
Aco017794	ERF	AcLEA34	1042	1062	+	18.5846	3.02e-07	0.00135	cacgccgccgcgagctccggc
Aco011417	AP2	AcLEA27	1368	1387	+	18.1013	3.04e-07	0.000152	gaaaaaaaaaaaaaaacaca
Aco016197	ERF	AcLEA28	112	126	-	18.8	3.05e-07	0.00348	CGGCGGCGGAAGGGG
Aco016197	ERF	AcLEA34	951	965	+	18.7846	3.09e-07	0.00348	cggaggcggcggcgg
Aco011363	LBD	AcLEA34	1047	1067	-	18.4308	3.1e-07	0.00176	TCTTCGCCGGAGCTCGCGGCG
Aco012562	ERF	AcLEA32	51	71	-	18.2899	3.12e-07	0.0013	CCGCCGCCGCCCGCGGCCGCC
Aco014780	BBR-BPC	AcLEA5	1838	1861	-	14.0769	3.13e-07	0.000219	ATGAAAGGAGAAGAGAGAGAGAGA
Aco017794	ERF	AcLEA32	104	124	+	18.5385	3.13e-07	0.00135	gccaccgccgctccggcagcg
Aco017794	ERF	AcLEA34	778	798	-	18.5231	3.16e-07	0.00135	TCCCCCTCCGCCGCCGCGCCC
Aco013105	MYB	AcLEA4	963	977	-	14.7385	3.18e-07	0.046	TTTAAGGTTGGTAGG
Aco001600	ERF	AcLEA28	83	103	-	18.2754	3.2e-07	0.00156	TGGGGAGGAGGAGGAGGAGGA
Aco011363	LBD	AcLEA34	813	833	-	18.3692	3.24e-07	0.00176	GCCACGCCGCCCCCATCGCCG
Aco011417	AP2	AcLEA8	1778	1797	-	18.038	3.24e-07	0.000162	AGGAGAAAGAGAGAGAGAGG
Aco016643	MIKC_MADS	AcLEA5	1980	2000	-	17.6324	3.25e-07	0.000139	TTTCTTCCTCTTCTTCTTCCT
Aco021063	ERF	AcLEA31	388	408	+	18.6308	3.25e-07	0.00279	cggcggccgcggcggaggcgg
Aco011363	LBD	AcLEA34	774	794	-	18.3538	3.28e-07	0.00176	CCTCCGCCGCCGCGCCCTCCA
Aco011417	AP2	AcLEA25	1608	1627	-	18.0253	3.28e-07	0.000163	GAGAGAGAGAGAAAAAGAGA
Aco011417	AP2	AcLEA2	1848	1867	+	18.0253	3.28e-07	0.000163	tgaaaaaaaaaaaaaaaaga
Aco005538	bZIP	AcLEA7	163	177	+	18.8615	3.29e-07	0.0241	cgccacgtcagcgcc
Aco010666	TCP	AcLEA20	1350	1359	-	17.9896	3.29e-07	0.0482	TGGGGACCAC
Aco016643	MIKC_MADS	AcLEA28	832	852	+	17.6176	3.3e-07	0.000141	ttttttttttctttttctttt
Aco016643	MIKC_MADS	AcLEA15	1370	1390	-	17.6176	3.3e-07	0.000141	TTTTGTTTTTGTTTTTTTTTT
Aco016589	BBR-BPC	AcLEA28	1675	1695	-	14.0267	3.31e-07	0.000243	TCGACTCTCACTCTCTCTCTC
Aco004208	ERF	AcLEA34	951	965	+	18.5692	3.34e-07	0.00448	cggaggcggcggcgg
Aco012858	ERF	AcLEA34	930	944	-	18.3846	3.35e-07	0.00213	CCTCCGCCTCCGCCT
Aco012858	ERF	AcLEA34	936	950	-	18.3846	3.35e-07	0.00213	CCTCCGCCTCCGCCT
Aco012858	ERF	AcLEA34	942	956	-	18.3846	3.35e-07	0.00213	CCTCCGCCTCCGCCT
Aco027904	LBD	AcLEA34	458	478	+	18.1077	3.39e-07	0.00154	accaccgccactgccgtaggc
Aco020330	LBD	AcLEA34	458	478	+	18.1077	3.39e-07	0.00153	accaccgccactgccgtaggc
Aco004092	LBD	AcLEA34	458	478	+	18.1077	3.39e-07	0.00154	accaccgccactgccgtaggc
Aco004208	ERF	AcLEA28	203	217	+	18.5538	3.39e-07	0.00448	cgacggcgggggtgg
Aco020863	MYB	AcLEA25	722	742	+	18.1385	3.41e-07	0.0166	taataacatcaccaacccctt
Aco017794	ERF	AcLEA32	55	75	-	18.4154	3.42e-07	0.00142	ATGGCCGCCGCCGCCCGCGGC
Aco016643	MIKC_MADS	AcLEA6	1956	1976	-	17.5882	3.42e-07	0.000145	CGCTTTTTTTTTTTTCTTCCT
Aco010320	C2H2	AcLEA16	1435	1453	+	18.0574	3.45e-07	0.00128	cttcttcttcttcatcatc
Aco016643	MIKC_MADS	AcLEA36	259	279	+	17.5735	3.47e-07	0.000147	tttttttttctttttctccat
Aco016643	MIKC_MADS	AcLEA31	495	515	-	17.5735	3.47e-07	0.000147	TCCTCTTTTTTTTCTCTCTCC
Aco011109	WRKY	AcLEA11	497	507	-	17.4	3.52e-07	0.0249	AAAAGTCAACG
Aco011109	WRKY	AcLEA19	529	539	-	17.4	3.52e-07	0.0249	AAAAGTCAACG
Aco006038	WRKY	AcLEA11	497	507	-	17.9538	3.52e-07	0.0257	AAAAGTCAACG
Aco006038	WRKY	AcLEA19	529	539	-	17.9538	3.52e-07	0.0257	AAAAGTCAACG
Aco003842	WRKY	AcLEA11	497	507	-	17.6154	3.52e-07	0.0256	AAAAGTCAACG
Aco003842	WRKY	AcLEA19	529	539	-	17.6154	3.52e-07	0.0256	AAAAGTCAACG
Aco001366	HD-ZIP	AcLEA36	1770	1780	+	16.6615	3.52e-07	0.0496	gcattaaatgc
Aco021314	GATA	AcLEA10	375	393	+	16.68	3.52e-07	0.00864	catcatgatcatcatcttc
Aco016589	BBR-BPC	AcLEA5	1911	1931	+	13.8667	3.53e-07	0.000257	ctctctctctctttctcacaa
Aco016197	ERF	AcLEA32	63	77	+	18.6	3.55e-07	0.00371	cggcggcggccatgg
Aco016589	BBR-BPC	AcLEA9	1055	1075	-	13.84	3.57e-07	0.000257	CTGTCTGTCTCTCTCTCAACC
Aco016589	BBR-BPC	AcLEA25	1629	1649	+	13.84	3.57e-07	0.000257	ctctctctctcactgtctcac
Aco014780	BBR-BPC	AcLEA28	571	594	+	13.7692	3.57e-07	0.000249	atcagagagggagggagggaggga
Aco010320	C2H2	AcLEA5	1982	2000	-	18.0082	3.57e-07	0.00129	TTTCTTCCTCTTCTTCTTC
Aco012759	Dof	AcLEA8	1839	1859	+	16.6923	3.59e-07	0.00409	acaaaagagaaaaagagaaaa
Aco011417	AP2	AcLEA6	1960	1979	+	17.9367	3.59e-07	0.000177	agaaaaaaaaaaaagcgaga
Aco016643	MIKC_MADS	AcLEA36	1655	1675	+	17.5441	3.59e-07	0.000152	ttctaccttttttttttttct
Aco025081	GRAS	AcLEA8	1776	1795	-	17.1408	3.61e-07	0.000889	GAGAAAGAGAGAGAGAGGGG
Aco016589	BBR-BPC	AcLEA3	254	274	-	13.8	3.62e-07	0.000259	TCAACTCTCACTCTCTCTCTC
Aco016589	BBR-BPC	AcLEA3	509	529	-	13.8	3.62e-07	0.000259	TCAACTCTCACTCTCTCTCTC
Aco004208	ERF	AcLEA34	957	971	+	18.4615	3.63e-07	0.00448	cggcggcggtgacgc
Aco011417	AP2	AcLEA5	1126	1145	-	17.9241	3.64e-07	0.000177	TAGAGAGAGAGAGAGAGAGA
Aco011417	AP2	AcLEA23	1753	1772	-	17.9241	3.64e-07	0.000177	TAGAGAGAGAGAGAGAGAGA
Aco011417	AP2	AcLEA29	1905	1924	-	17.9241	3.64e-07	0.000177	TAGAGAGAGAGAGAGAGAGA
Aco011417	AP2	AcLEA28	1651	1670	+	17.9241	3.64e-07	0.000177	tagagagagagagagagaga
Aco016589	BBR-BPC	AcLEA2	1979	1999	+	13.7867	3.64e-07	0.000259	acctctctctctctccaacac
Aco016902	ERF	AcLEA32	562	580	+	18.3077	3.67e-07	0.00202	cgccggggacggcggcaga
Aco004208	ERF	AcLEA32	63	77	+	18.4462	3.68e-07	0.00448	cggcggcggccatgg
Aco011417	AP2	AcLEA27	1770	1789	+	17.9114	3.68e-07	0.000178	aaaaaaaagtaaaaaaaaaa
Aco016643	MIKC_MADS	AcLEA17	534	554	-	17.5147	3.72e-07	0.000156	TTCTCTTTTTTTTTTTTCCTT
Aco011417	AP2	AcLEA28	833	852	-	17.8987	3.73e-07	0.00018	AAAAGAAAAAGAAAAAAAAA
Aco027904	LBD	AcLEA28	83	103	+	17.9538	3.75e-07	0.00165	tcctcctcctcctcctcccca
Aco020330	LBD	AcLEA28	83	103	+	17.9538	3.75e-07	0.00164	tcctcctcctcctcctcccca
Aco004092	LBD	AcLEA28	83	103	+	17.9538	3.75e-07	0.00165	tcctcctcctcctcctcccca
Aco016902	ERF	AcLEA31	306	324	-	18.2769	3.75e-07	0.00202	CGGTGGTGGCGGAGCTGGC
Aco023605	ERF	AcLEA34	954	968	-	17.7846	3.78e-07	0.00562	TCACCGCCGCCGCCT
Aco012243	ERF	AcLEA17	166	185	-	18.1385	3.78e-07	0.00633	CCGCCGACACAACCCTCTGT
Aco025081	GRAS	AcLEA5	1122	1141	-	17.0845	3.84e-07	0.000889	GAGAGAGAGAGAGAGAGAGA
Aco025081	GRAS	AcLEA5	1124	1143	-	17.0845	3.84e-07	0.000889	GAGAGAGAGAGAGAGAGAGA
Aco025081	GRAS	AcLEA25	1588	1607	-	17.0845	3.84e-07	0.000889	GAGAGAGAGAGAGAGAGAGA
Aco025081	GRAS	AcLEA25	1590	1609	-	17.0845	3.84e-07	0.000889	GAGAGAGAGAGAGAGAGAGA
Aco025081	GRAS	AcLEA25	1592	1611	-	17.0845	3.84e-07	0.000889	GAGAGAGAGAGAGAGAGAGA
Aco025081	GRAS	AcLEA25	1616	1635	-	17.0845	3.84e-07	0.000889	GAGAGAGAGAGAGAGAGAGA
Aco025081	GRAS	AcLEA25	1618	1637	-	17.0845	3.84e-07	0.000889	GAGAGAGAGAGAGAGAGAGA
Aco025081	GRAS	AcLEA25	1620	1639	-	17.0845	3.84e-07	0.000889	GAGAGAGAGAGAGAGAGAGA
Aco025081	GRAS	AcLEA8	1632	1651	-	17.0845	3.84e-07	0.000889	GAGAGAGAGAGAGAGAGAGA
Aco025081	GRAS	AcLEA8	1634	1653	-	17.0845	3.84e-07	0.000889	GAGAGAGAGAGAGAGAGAGA
Aco025081	GRAS	AcLEA28	1653	1672	+	17.0845	3.84e-07	0.000889	gagagagagagagagagaga
Aco025081	GRAS	AcLEA8	1636	1655	-	17.0845	3.84e-07	0.000889	GAGAGAGAGAGAGAGAGAGA
Aco025081	GRAS	AcLEA28	1655	1674	+	17.0845	3.84e-07	0.000889	gagagagagagagagagaga
Aco025081	GRAS	AcLEA8	1638	1657	-	17.0845	3.84e-07	0.000889	GAGAGAGAGAGAGAGAGAGA
Aco025081	GRAS	AcLEA28	1657	1676	+	17.0845	3.84e-07	0.000889	gagagagagagagagagaga
Aco025081	GRAS	AcLEA28	1659	1678	+	17.0845	3.84e-07	0.000889	gagagagagagagagagaga
Aco025081	GRAS	AcLEA8	1640	1659	-	17.0845	3.84e-07	0.000889	GAGAGAGAGAGAGAGAGAGA
Aco025081	GRAS	AcLEA8	1642	1661	-	17.0845	3.84e-07	0.000889	GAGAGAGAGAGAGAGAGAGA
Aco025081	GRAS	AcLEA28	1661	1680	+	17.0845	3.84e-07	0.000889	gagagagagagagagagaga
Aco025081	GRAS	AcLEA28	1663	1682	+	17.0845	3.84e-07	0.000889	gagagagagagagagagaga
Aco025081	GRAS	AcLEA8	1644	1663	-	17.0845	3.84e-07	0.000889	GAGAGAGAGAGAGAGAGAGA
Aco025081	GRAS	AcLEA8	1646	1665	-	17.0845	3.84e-07	0.000889	GAGAGAGAGAGAGAGAGAGA
Aco025081	GRAS	AcLEA28	1665	1684	+	17.0845	3.84e-07	0.000889	gagagagagagagagagaga
Aco025081	GRAS	AcLEA8	1648	1667	-	17.0845	3.84e-07	0.000889	GAGAGAGAGAGAGAGAGAGA
Aco025081	GRAS	AcLEA8	1650	1669	-	17.0845	3.84e-07	0.000889	GAGAGAGAGAGAGAGAGAGA
Aco025081	GRAS	AcLEA8	1652	1671	-	17.0845	3.84e-07	0.000889	GAGAGAGAGAGAGAGAGAGA
Aco025081	GRAS	AcLEA23	1743	1762	-	17.0845	3.84e-07	0.000889	GAGAGAGAGAGAGAGAGAGA
Aco025081	GRAS	AcLEA23	1745	1764	-	17.0845	3.84e-07	0.000889	GAGAGAGAGAGAGAGAGAGA
Aco025081	GRAS	AcLEA23	1747	1766	-	17.0845	3.84e-07	0.000889	GAGAGAGAGAGAGAGAGAGA
Aco025081	GRAS	AcLEA23	1749	1768	-	17.0845	3.84e-07	0.000889	GAGAGAGAGAGAGAGAGAGA
Aco025081	GRAS	AcLEA23	1751	1770	-	17.0845	3.84e-07	0.000889	GAGAGAGAGAGAGAGAGAGA
Aco025081	GRAS	AcLEA29	1875	1894	-	17.0845	3.84e-07	0.000889	GAGAGAGAGAGAGAGAGAGA
Aco025081	GRAS	AcLEA29	1877	1896	-	17.0845	3.84e-07	0.000889	GAGAGAGAGAGAGAGAGAGA
Aco025081	GRAS	AcLEA29	1879	1898	-	17.0845	3.84e-07	0.000889	GAGAGAGAGAGAGAGAGAGA
Aco025081	GRAS	AcLEA29	1881	1900	-	17.0845	3.84e-07	0.000889	GAGAGAGAGAGAGAGAGAGA
Aco025081	GRAS	AcLEA29	1883	1902	-	17.0845	3.84e-07	0.000889	GAGAGAGAGAGAGAGAGAGA
Aco025081	GRAS	AcLEA29	1885	1904	-	17.0845	3.84e-07	0.000889	GAGAGAGAGAGAGAGAGAGA
Aco025081	GRAS	AcLEA29	1887	1906	-	17.0845	3.84e-07	0.000889	GAGAGAGAGAGAGAGAGAGA
Aco025081	GRAS	AcLEA29	1889	1908	-	17.0845	3.84e-07	0.000889	GAGAGAGAGAGAGAGAGAGA
Aco025081	GRAS	AcLEA29	1891	1910	-	17.0845	3.84e-07	0.000889	GAGAGAGAGAGAGAGAGAGA
Aco025081	GRAS	AcLEA29	1893	1912	-	17.0845	3.84e-07	0.000889	GAGAGAGAGAGAGAGAGAGA
Aco025081	GRAS	AcLEA29	1895	1914	-	17.0845	3.84e-07	0.000889	GAGAGAGAGAGAGAGAGAGA
Aco025081	GRAS	AcLEA29	1897	1916	-	17.0845	3.84e-07	0.000889	GAGAGAGAGAGAGAGAGAGA
Aco025081	GRAS	AcLEA29	1899	1918	-	17.0845	3.84e-07	0.000889	GAGAGAGAGAGAGAGAGAGA
Aco025081	GRAS	AcLEA29	1901	1920	-	17.0845	3.84e-07	0.000889	GAGAGAGAGAGAGAGAGAGA
Aco025081	GRAS	AcLEA29	1903	1922	-	17.0845	3.84e-07	0.000889	GAGAGAGAGAGAGAGAGAGA
Aco025081	GRAS	AcLEA13	1929	1948	-	17.0845	3.84e-07	0.000889	GAGAGAGAGAGAGAGAGAGA
Aco025081	GRAS	AcLEA13	1931	1950	-	17.0845	3.84e-07	0.000889	GAGAGAGAGAGAGAGAGAGA
Aco025081	GRAS	AcLEA13	1933	1952	-	17.0845	3.84e-07	0.000889	GAGAGAGAGAGAGAGAGAGA
Aco025081	GRAS	AcLEA13	1935	1954	-	17.0845	3.84e-07	0.000889	GAGAGAGAGAGAGAGAGAGA
Aco025081	GRAS	AcLEA13	1937	1956	-	17.0845	3.84e-07	0.000889	GAGAGAGAGAGAGAGAGAGA
Aco025081	GRAS	AcLEA13	1939	1958	-	17.0845	3.84e-07	0.000889	GAGAGAGAGAGAGAGAGAGA
Aco025081	GRAS	AcLEA13	1941	1960	-	17.0845	3.84e-07	0.000889	GAGAGAGAGAGAGAGAGAGA
Aco025081	GRAS	AcLEA13	1943	1962	-	17.0845	3.84e-07	0.000889	GAGAGAGAGAGAGAGAGAGA
Aco025081	GRAS	AcLEA13	1945	1964	-	17.0845	3.84e-07	0.000889	GAGAGAGAGAGAGAGAGAGA
Aco023605	ERF	AcLEA32	60	74	-	17.7692	3.84e-07	0.00562	TGGCCGCCGCCGCCC
Aco011417	AP2	AcLEA36	293	312	-	17.8608	3.87e-07	0.000186	GAAAAGAAGAAAAAAAAAAA
Aco012243	ERF	AcLEA34	1031	1050	+	18.1077	3.91e-07	0.00633	tcgccgccacccacgccgcc
Aco012243	ERF	AcLEA34	943	962	-	18.1077	3.91e-07	0.00633	CCGCCGCCTCCGCCTCCGCC
Aco016643	MIKC_MADS	AcLEA30	1917	1937	+	17.4706	3.91e-07	0.000164	cttcttcttcttcttctttta
Aco010320	C2H2	AcLEA28	96	114	+	17.877	3.91e-07	0.00134	cctccccatccccatcccc
Aco010320	C2H2	AcLEA14	712	730	-	17.877	3.91e-07	0.00134	CTTCATCTACCTCCTTCAC
Aco014780	BBR-BPC	AcLEA8	1658	1681	-	13.5077	3.99e-07	0.000276	TGGAGAGACGGAGAGAGAGAGAGA
Aco001600	ERF	AcLEA31	351	371	-	17.942	3.99e-07	0.00182	GACGGCGTTGGTGGAGGAGAA
Aco001600	ERF	AcLEA19	848	868	+	17.942	3.99e-07	0.00182	tgaggttgagatgatggtggt
Aco000059	ERF	AcLEA31	26	36	+	18.5077	3.99e-07	0.00732	tcgccgccgcc
Aco000059	ERF	AcLEA34	706	716	+	18.5077	3.99e-07	0.00732	tcgccgccgcc
Aco014780	BBR-BPC	AcLEA28	1675	1698	+	13.4923	4.01e-07	0.000277	gagagagagagtgagagtcgaggg
Aco001898	ERF	AcLEA31	316	330	+	18.4	4.01e-07	0.00595	ccaccaccgccgcgt
Aco012858	ERF	AcLEA32	63	77	-	18.1385	4.03e-07	0.00239	CCATGGCCGCCGCCG
Aco016643	MIKC_MADS	AcLEA5	1126	1146	+	17.4412	4.04e-07	0.000166	tctctctctctctctctctat
Aco016643	MIKC_MADS	AcLEA28	1650	1670	-	17.4412	4.04e-07	0.000166	TCTCTCTCTCTCTCTCTCTAT
Aco016643	MIKC_MADS	AcLEA23	1753	1773	+	17.4412	4.04e-07	0.000166	tctctctctctctctctctat
Aco016643	MIKC_MADS	AcLEA8	1801	1821	+	17.4412	4.04e-07	0.000166	cctttttttttttctcccctt
Aco016643	MIKC_MADS	AcLEA13	1851	1871	+	17.4412	4.04e-07	0.000166	tttttttcttcctttcttcct
Aco016643	MIKC_MADS	AcLEA29	1905	1925	+	17.4412	4.04e-07	0.000166	tctctctctctctctctctat
Aco010326	TCP	AcLEA17	1329	1339	-	18.8923	4.08e-07	0.0599	GTGGGGCCCGC
Aco012858	ERF	AcLEA28	112	126	+	18.1077	4.1e-07	0.00239	ccccttccgccgccg
Aco005885	B3	AcLEA9	307	321	+	17.2	4.13e-07	0.0202	aaatgcatgcatacg
Aco011417	AP2	AcLEA5	1120	1139	-	17.7848	4.17e-07	0.0002	GAGAGAGAGAGAGAGAGAGG
Aco011417	AP2	AcLEA4	1859	1878	-	17.7848	4.17e-07	0.0002	GAGAGAGAGAGAGAGAGAGG
Aco019811	LBD	AcLEA31	282	296	-	17.2462	4.19e-07	0.0614	CGCGGCTTTTCCGCT
Aco011363	LBD	AcLEA31	89	109	+	18	4.2e-07	0.00213	caaccgccgcagtgctcggcg
Aco014780	BBR-BPC	AcLEA25	603	626	+	13.3846	4.2e-07	0.000288	gagagaaataacgaaagaaacaga
Aco016589	BBR-BPC	AcLEA37	1560	1580	+	13.4267	4.21e-07	0.000297	cactagttctctctctttttc
Aco025081	GRAS	AcLEA25	1612	1631	-	17	4.21e-07	0.00096	GAGAGAGAGAGAGAGAAAAA
Aco012759	Dof	AcLEA22	1747	1767	+	16.5692	4.23e-07	0.00409	tatgaaatgaaaaagtaaaat
Aco011363	LBD	AcLEA34	725	745	+	17.9846	4.24e-07	0.00213	cctccgccgctccagacgcag
Aco016643	MIKC_MADS	AcLEA15	1379	1399	-	17.3971	4.25e-07	0.000174	TTTTTCCTTTTTTGTTTTTGT
Aco012266	MYB	AcLEA23	1870	1880	-	16.1077	4.28e-07	0.0385	GGTGTTGGTGG
Aco001600	ERF	AcLEA32	52	72	+	17.8261	4.3e-07	0.0019	gcggccgcgggcggcggcggc
Aco012759	Dof	AcLEA21	1716	1736	-	16.5538	4.31e-07	0.00409	AATTAAAAGAAAAAGAAAAAT
Aco016643	MIKC_MADS	AcLEA27	1769	1789	-	17.3824	4.32e-07	0.000176	TTTTTTTTTTACTTTTTTTTG
Aco016643	MIKC_MADS	AcLEA4	1859	1879	+	17.3824	4.32e-07	0.000176	cctctctctctctctctctca
Aco013950	ARF	AcLEA4	339	359	+	13.0247	4.33e-07	0.06	tttatgatttatgcaaaaaaa
Aco011417	AP2	AcLEA28	1649	1668	+	17.7468	4.33e-07	0.000205	gatagagagagagagagaga
Aco011417	AP2	AcLEA4	1950	1969	+	17.7468	4.33e-07	0.000205	agaagagaagagaagagaag
Aco011417	AP2	AcLEA4	1955	1974	+	17.7468	4.33e-07	0.000205	agaagagaagagaagagaag
Aco027904	LBD	AcLEA32	52	72	-	17.7231	4.35e-07	0.00186	GCCGCCGCCGCCCGCGGCCGC
Aco020330	LBD	AcLEA32	52	72	-	17.7231	4.35e-07	0.00185	GCCGCCGCCGCCCGCGGCCGC
Aco004092	LBD	AcLEA32	52	72	-	17.7231	4.35e-07	0.00186	GCCGCCGCCGCCCGCGGCCGC
Aco005995	GATA	AcLEA32	286	298	+	16.8154	4.36e-07	0.0637	gattcagatccaa
Aco014780	BBR-BPC	AcLEA5	1898	1921	-	13.2923	4.37e-07	0.000298	GAGAGAGAGAGAGAGTGTGTGTGT
Aco004208	ERF	AcLEA34	706	720	-	18.2154	4.38e-07	0.00476	TGTCGGCGGCGGCGA
Aco002673	ERF	AcLEA34	955	974	-	18.1385	4.38e-07	0.0063	ACCGCGTCACCGCCGCCGCC
Aco016643	MIKC_MADS	AcLEA15	1369	1389	-	17.3676	4.39e-07	0.000179	TTTGTTTTTGTTTTTTTTTTT
Aco010320	C2H2	AcLEA34	944	962	-	17.7049	4.4e-07	0.00148	CCGCCGCCTCCGCCTCCGC
Aco012759	Dof	AcLEA36	1655	1675	-	16.5385	4.4e-07	0.00409	AGAAAAAAAAAAAAGGTAGAA
Aco021314	GATA	AcLEA10	378	396	+	16.2133	4.43e-07	0.00864	catgatcatcatcttcgtg
Aco012243	ERF	AcLEA34	709	728	+	17.9846	4.43e-07	0.00647	ccgccgccgacaacgccctc
Aco021314	GATA	AcLEA16	1453	1471	+	16.2	4.46e-07	0.00864	cctcatcatcttcattaac
Aco007192	bZIP	AcLEA29	1064	1078	-	18.6	4.46e-07	0.049	CATTGACACGTGGCA
Aco016643	MIKC_MADS	AcLEA4	1660	1680	+	17.3529	4.46e-07	0.000181	tttttctttttctttttattt
Aco016643	MIKC_MADS	AcLEA27	1774	1794	-	17.3529	4.46e-07	0.000181	CTTTTTTTTTTTTTTACTTTT
Aco021314	GATA	AcLEA11	191	209	+	16.1867	4.49e-07	0.00864	cctcagcttcatcatgatc
Aco002673	ERF	AcLEA34	943	962	-	18.1077	4.5e-07	0.0063	CCGCCGCCTCCGCCTCCGCC
Aco012858	ERF	AcLEA31	397	411	-	17.9692	4.52e-07	0.00254	CTACCGCCTCCGCCG
Aco027904	LBD	AcLEA32	548	568	-	17.6615	4.52e-07	0.00188	CCCGGCGTCGTCACCGGTGCA
Aco020330	LBD	AcLEA32	548	568	-	17.6615	4.52e-07	0.00187	CCCGGCGTCGTCACCGGTGCA
Aco004092	LBD	AcLEA32	548	568	-	17.6615	4.52e-07	0.00188	CCCGGCGTCGTCACCGGTGCA
Aco016589	BBR-BPC	AcLEA17	484	504	-	13.24	4.53e-07	0.000319	CCCTCTCTCTCTCTCTACAGT
Aco010173	ERF	AcLEA34	922	936	+	18.0769	4.54e-07	0.00474	ggcggcggaggcgga
Aco010173	ERF	AcLEA31	28	42	-	18.0769	4.54e-07	0.00474	CGCCGAGGCGGCGGC
Aco025081	GRAS	AcLEA5	1120	1139	-	16.9296	4.54e-07	0.001	GAGAGAGAGAGAGAGAGAGG
Aco025081	GRAS	AcLEA4	1859	1878	-	16.9296	4.54e-07	0.001	GAGAGAGAGAGAGAGAGAGG
Aco011417	AP2	AcLEA17	492	511	+	17.6962	4.55e-07	0.000215	gagagagagagggagagaga
Aco016589	BBR-BPC	AcLEA28	575	595	-	13.2267	4.55e-07	0.000319	CTCCCTCCCTCCCTCCCTCTC
Aco004208	ERF	AcLEA28	112	126	-	18.1538	4.56e-07	0.00476	CGGCGGCGGAAGGGG
Aco014780	BBR-BPC	AcLEA8	1768	1791	-	13.1846	4.57e-07	0.000311	AAGAGAGAGAGAGGGGAGGGGGTC
Aco029130	bZIP	AcLEA29	1064	1078	-	18.5846	4.57e-07	0.0335	CATTGACACGTGGCA
Aco013189	bZIP	AcLEA29	1064	1078	-	18.5846	4.57e-07	0.0335	CATTGACACGTGGCA
Aco014671	MIKC_MADS	AcLEA28	845	859	+	17.9231	4.58e-07	0.0661	tttctttttttggaa
Aco008812	CPP	AcLEA16	1103	1115	+	12.6078	4.59e-07	0.0557	caaaattttaaaa
Aco001898	ERF	AcLEA34	957	971	-	18.2308	4.6e-07	0.00595	GCGTCACCGCCGCCG
Aco016643	MIKC_MADS	AcLEA16	1796	1816	-	17.3235	4.61e-07	0.000186	TTTTTTTTTTTTTTTTTTCAC
Aco016589	BBR-BPC	AcLEA9	1063	1083	-	13.1867	4.63e-07	0.000322	CTCTCTCTCTGTCTGTCTCTC
Aco011417	AP2	AcLEA13	1843	1862	-	17.6582	4.72e-07	0.000222	GGAAGAAAAAAAAAAAGAAG
Aco016197	ERF	AcLEA32	60	74	+	18.2154	4.72e-07	0.00461	gggcggcggcggcca
Aco002673	ERF	AcLEA34	435	454	+	18.0462	4.74e-07	0.0063	tcacattgccctccaccgcc
Aco016643	MIKC_MADS	AcLEA8	1654	1674	+	17.2941	4.76e-07	0.000192	tctctctctctctctctccgt
Aco001326	bZIP	AcLEA25	1876	1893	-	18.4308	4.76e-07	0.0335	CGTGATGCCACGTCAGCA
Aco021314	GATA	AcLEA25	1390	1408	-	16.0267	4.84e-07	0.00864	CATCGTCGTCTTCGTCTTC
Aco003376	ERF	AcLEA31	394	413	-	17.6462	4.84e-07	0.00243	CCCTACCGCCTCCGCCGCGG
Aco016643	MIKC_MADS	AcLEA15	1377	1397	-	17.2794	4.84e-07	0.000194	TTTCCTTTTTTGTTTTTGTTT
Aco011417	AP2	AcLEA36	296	315	-	17.6203	4.9e-07	0.000229	GGAGAAAAGAAGAAAAAAAA
Aco011417	AP2	AcLEA37	1954	1973	-	17.6203	4.9e-07	0.000229	AGAAACAAGAATAAAAGAAA
Aco001898	ERF	AcLEA34	951	965	-	18.1385	4.95e-07	0.00595	CCGCCGCCGCCTCCG
Aco011417	AP2	AcLEA17	81	100	-	17.6076	4.96e-07	0.00023	AAAAGGAAAAAAGAAAGAGA
Aco011417	AP2	AcLEA11	1879	1898	+	17.6076	4.96e-07	0.00023	attaaaaagaaaaagaaaaa
Aco021379	NAC	AcLEA32	600	614	-	16.5231	4.97e-07	0.0717	CTTGTCCATCAAGCC
Aco010430	ERF	AcLEA34	920	947	-	18.3385	4.99e-07	0.0038	CCGCCTCCGCCTCCGCCTCCGCCGCCGC
Aco016643	MIKC_MADS	AcLEA5	1836	1856	+	17.25	5e-07	0.0002	tctctctctctctcttctcct
Aco016589	BBR-BPC	AcLEA30	1840	1860	+	12.9867	5e-07	0.000347	tcctttctccctctccctcgc
Aco010320	C2H2	AcLEA28	221	239	-	17.4918	5.08e-07	0.00167	CCTCCGCTTCTTCCTGCTC
Aco014780	BBR-BPC	AcLEA1	38	61	+	12.9231	5.1e-07	0.000343	aagagcgagcaagagagagagagt
Aco014780	BBR-BPC	AcLEA13	1845	1868	-	12.9231	5.1e-07	0.000343	AAGAAAGGAAGAAAAAAAAAAAGA
Aco001898	ERF	AcLEA32	60	74	-	18.0923	5.15e-07	0.00595	TGGCCGCCGCCGCCC
Aco012759	Dof	AcLEA7	686	706	-	16.4154	5.16e-07	0.00438	GATAAAAATAAAAAGATAAAA
Aco008438	MYB	AcLEA37	1336	1350	-	15.6615	5.22e-07	0.0765	AAACCAAACCGAAAC
Aco016643	MIKC_MADS	AcLEA1	909	929	-	17.2059	5.25e-07	0.000209	GTTGTCTTTTTTTTTTTTTTT
Aco017794	ERF	AcLEA34	443	463	+	17.8	5.25e-07	0.00212	ccctccaccgccgggaccacc
Aco011417	AP2	AcLEA4	1953	1972	+	17.5443	5.27e-07	0.000243	agagaagagaagagaagaga
Aco012266	MYB	AcLEA25	730	740	-	15.9385	5.27e-07	0.0385	GGGGTTGGTGA
Aco001898	ERF	AcLEA28	112	126	+	18.0615	5.28e-07	0.00595	ccccttccgccgccg
Aco027904	LBD	AcLEA34	708	728	+	17.4154	5.3e-07	0.00214	gccgccgccgacaacgccctc
Aco020330	LBD	AcLEA34	708	728	+	17.4154	5.3e-07	0.00213	gccgccgccgacaacgccctc
Aco004092	LBD	AcLEA34	708	728	+	17.4154	5.3e-07	0.00214	gccgccgccgacaacgccctc
Aco002673	ERF	AcLEA34	811	830	-	17.9077	5.33e-07	0.0063	ACGCCGCCCCCATCGCCGAC
Aco021314	GATA	AcLEA15	1975	1993	+	15.8133	5.35e-07	0.00864	catcttcttcttcttcttc
Aco023084	HD-ZIP	AcLEA16	609	619	-	15.5373	5.37e-07	0.0727	CCAATAATTGA
Aco016589	BBR-BPC	AcLEA28	1643	1663	-	12.8	5.38e-07	0.000371	CTCTCTCTCTCTATCTATGTA
Aco021063	ERF	AcLEA34	703	723	-	17.9385	5.39e-07	0.00437	CGTTGTCGGCGGCGGCGAAAG
Aco016197	ERF	AcLEA34	1040	1054	-	18.0308	5.4e-07	0.00489	TCGCGGCGGCGTGGG
Aco016643	MIKC_MADS	AcLEA14	1398	1418	-	17.1765	5.42e-07	0.000216	TTTTTCTTTTTTTTTTCTTAT
Aco025081	GRAS	AcLEA4	1654	1673	-	16.7606	5.43e-07	0.00118	AAGAAAAAGAAAAAGAAAAA
Aco011363	LBD	AcLEA31	352	372	+	17.6154	5.47e-07	0.00265	tctcctccaccaacgccgtcg
Aco018555	NAC	AcLEA27	699	717	+	18.7077	5.48e-07	0.0786	cgtttacttggtatacaag
Aco016643	MIKC_MADS	AcLEA31	503	523	-	17.1618	5.5e-07	0.000218	TTTCTCTCTCCTCTTTTTTTT
Aco010320	C2H2	AcLEA5	1856	1874	+	17.3689	5.51e-07	0.00177	tttcatcttcatcctcccc
Aco023605	ERF	AcLEA28	112	126	+	17.4154	5.55e-07	0.007	ccccttccgccgccg
Aco001318	ERF	AcLEA31	27	41	-	17.8154	5.57e-07	0.0388	GCCGAGGCGGCGGCG
Aco004208	ERF	AcLEA31	313	327	-	17.8923	5.58e-07	0.00543	CGGCGGTGGTGGCGG
Aco016643	MIKC_MADS	AcLEA7	683	703	+	17.1471	5.59e-07	0.000221	tttttttatctttttattttt
Aco016643	MIKC_MADS	AcLEA13	1846	1866	+	17.1471	5.59e-07	0.000221	ctttttttttttcttcctttc
Aco010173	ERF	AcLEA34	446	460	-	17.8154	5.62e-07	0.00548	GGTCCCGGCGGTGGA
Aco001600	ERF	AcLEA31	312	332	-	17.4058	5.63e-07	0.00241	CAACGCGGCGGTGGTGGCGGA
Aco016197	ERF	AcLEA31	316	330	-	17.9538	5.68e-07	0.00489	ACGCGGCGGTGGTGG
Aco012759	Dof	AcLEA13	1303	1323	-	16.3385	5.69e-07	0.00438	AAAAAAAAAAAAAAGTAATGT
Aco010320	C2H2	AcLEA34	920	938	-	17.3197	5.7e-07	0.00179	CCTCCGCCTCCGCCGCCGC
Aco011417	AP2	AcLEA17	542	561	+	17.4557	5.73e-07	0.000263	aaaaaaaagagaagaaaaga
Aco011417	AP2	AcLEA26	1331	1350	-	17.4557	5.73e-07	0.000263	AAAAAATAATAAAAGAGAAA
Aco023605	ERF	AcLEA31	385	399	-	17.3846	5.75e-07	0.007	CCGCGGCCGCCGCCA
Aco016589	BBR-BPC	AcLEA1	42	62	-	12.6267	5.76e-07	0.000395	CACTCTCTCTCTCTTGCTCGC
Aco025081	GRAS	AcLEA4	1648	1667	-	16.7042	5.76e-07	0.0012	AAGAAAAAGAAAAAAACAGT
Aco016643	MIKC_MADS	AcLEA23	703	723	-	17.1176	5.77e-07	0.000227	TTCTCTTTTTCTTTTTTTTTT
Aco014780	BBR-BPC	AcLEA5	1832	1855	-	12.6154	5.8e-07	0.000388	GGAGAAGAGAGAGAGAGAGATATT
Aco012759	Dof	AcLEA4	592	612	-	16.3231	5.81e-07	0.00438	GAAAAAAGAAAAAAGTAGGGA
Aco011363	LBD	AcLEA17	213	233	-	17.5231	5.82e-07	0.00273	GCGCGGCCTCTGCCTCCGCCA
Aco000670	GATA	AcLEA25	1393	1411	-	16.6571	5.83e-07	0.0121	CATCATCGTCGTCTTCGTC
Aco025081	GRAS	AcLEA15	1370	1389	+	16.6901	5.85e-07	0.0012	aaaaaaaaaacaaaaacaaa
Aco025081	GRAS	AcLEA25	1614	1633	-	16.6901	5.85e-07	0.0012	GAGAGAGAGAGAGAGAGAAA
Aco025081	GRAS	AcLEA8	1630	1649	-	16.6901	5.85e-07	0.0012	GAGAGAGAGAGAGAGAGAAA
Aco011417	AP2	AcLEA17	74	93	-	17.4177	5.94e-07	0.000272	AAAAAGAAAGAGAAGAAAAG
Aco001600	ERF	AcLEA32	104	124	-	17.3188	5.95e-07	0.00248	CGCTGCCGGAGCGGCGGTGGC
Aco016643	MIKC_MADS	AcLEA23	699	719	-	17.0882	5.96e-07	0.000233	CTTTTTCTTTTTTTTTTTTGA
Aco016643	MIKC_MADS	AcLEA15	1380	1400	-	17.0882	5.96e-07	0.000233	TTTTTTCCTTTTTTGTTTTTG
Aco001898	ERF	AcLEA34	1040	1054	+	17.8923	5.98e-07	0.00626	cccacgccgccgcga
Aco014780	BBR-BPC	AcLEA14	1778	1801	-	12.5385	5.98e-07	0.000399	GAAAGGGGAAGAGAGAGGGGGAAG
Aco003376	ERF	AcLEA34	707	726	+	17.3538	5.99e-07	0.00281	cgccgccgccgacaacgccc
Aco003376	ERF	AcLEA34	786	805	-	17.3538	5.99e-07	0.00281	CCCCTGCTCCCCCTCCGCCG
Aco025081	GRAS	AcLEA14	1262	1281	-	16.662	6.02e-07	0.0012	CAAAAAGGGACAAAAATAAG
Aco025081	GRAS	AcLEA25	1594	1613	-	16.662	6.02e-07	0.0012	AAGAGAGAGAGAGAGAGAGA
Aco016643	MIKC_MADS	AcLEA17	555	575	-	17.0735	6.05e-07	0.000236	TTTTTTCTTTCTCCTCTTTTC
Aco016643	MIKC_MADS	AcLEA7	1891	1911	-	17.0735	6.05e-07	0.000236	TTTTTTTTTTTTTTTTCCCTC
Aco000670	GATA	AcLEA25	1396	1414	-	16.5857	6.06e-07	0.0121	CTTCATCATCGTCGTCTTC
Aco011417	AP2	AcLEA11	607	626	-	17.3924	6.09e-07	0.000278	AAAAAGAAAAAAAAAAGTAA
Aco012562	ERF	AcLEA32	105	125	+	17.2029	6.1e-07	0.00247	ccaccgccgctccggcagcgg
Aco016589	BBR-BPC	AcLEA28	583	603	-	12.4667	6.13e-07	0.000418	ATCTCTCTCTCCCTCCCTCCC
Aco012759	Dof	AcLEA23	705	725	+	16.2769	6.15e-07	0.00438	aaaaaaaagaaaaagagaatc
Aco016902	ERF	AcLEA34	1030	1048	-	17.5846	6.16e-07	0.0032	CGGCGTGGGTGGCGGCGAG
Aco003376	ERF	AcLEA32	559	578	-	17.3077	6.2e-07	0.00282	TGCCGCCGTCCCCGGCGTCG
Aco016643	MIKC_MADS	AcLEA15	1363	1383	-	17.0441	6.25e-07	0.000242	TTTGTTTTTTTTTTTTTTCTG
Aco016589	BBR-BPC	AcLEA1	229	249	-	12.4133	6.26e-07	0.000423	GCACCTCTCTCTCTCTCACGC
Aco016589	BBR-BPC	AcLEA5	1913	1933	+	12.4133	6.26e-07	0.000423	ctctctctctttctcacaaaa
Aco012759	Dof	AcLEA17	1930	1950	-	16.2615	6.27e-07	0.00438	ATTAAAATAAAAAAGGAAAAG
Aco001600	ERF	AcLEA23	1866	1886	-	17.2174	6.34e-07	0.00257	GGGTAAGGTGTTGGTGGTGGT
Aco016643	MIKC_MADS	AcLEA13	1842	1862	+	17.0294	6.35e-07	0.000246	tcttctttttttttttcttcc
Aco010322	MYB	AcLEA35	1271	1283	-	16.4462	6.36e-07	0.092	GTTTTGGATAAGG
Aco016589	BBR-BPC	AcLEA37	1562	1582	+	12.3467	6.42e-07	0.000432	ctagttctctctctttttctt
Aco009751	bZIP	AcLEA17	1439	1453	-	17.8923	6.42e-07	0.0294	ATTGATGACGTGGTG
Aco015105	MIKC_MADS	AcLEA28	845	857	-	16.4203	6.46e-07	0.051	CCAAAAAAAGAAA
Aco011363	LBD	AcLEA31	349	369	+	17.3692	6.46e-07	0.00293	cattctcctccaccaacgccg
Aco011417	AP2	AcLEA4	356	375	+	17.3165	6.53e-07	0.000293	aaaaaggtgagaaaaagaag
Aco011417	AP2	AcLEA3	837	856	-	17.3165	6.53e-07	0.000293	TATAGAGAGAGAGAGAGAGA
Aco011417	AP2	AcLEA5	1128	1147	-	17.3165	6.53e-07	0.000293	TATAGAGAGAGAGAGAGAGA
Aco011417	AP2	AcLEA23	1755	1774	-	17.3165	6.53e-07	0.000293	TATAGAGAGAGAGAGAGAGA
Aco011417	AP2	AcLEA29	1907	1926	-	17.3165	6.53e-07	0.000293	TATAGAGAGAGAGAGAGAGA
Aco016643	MIKC_MADS	AcLEA36	256	276	+	17	6.55e-07	0.000252	gtttttttttttctttttctc
Aco016643	MIKC_MADS	AcLEA35	1317	1337	-	17	6.55e-07	0.000252	TCTTCTTTTTCTTTTTTTTTG
Aco014780	BBR-BPC	AcLEA10	1834	1857	+	12.3077	6.58e-07	0.000437	atagaagagagacagagagcgaga
Aco010320	C2H2	AcLEA34	785	803	-	17.0984	6.6e-07	0.00202	CCTGCTCCCCCTCCGCCGC
Aco008987	MYB	AcLEA23	544	564	-	16.4615	6.64e-07	0.0472	TGTTAATTGATGTTAGGTGGA
Aco012759	Dof	AcLEA12	1555	1575	-	16.2154	6.65e-07	0.00442	CTATAAAAAAAAAAGGAAAAA
Aco007192	bZIP	AcLEA15	614	628	-	18.0923	6.68e-07	0.049	GCGTGACACGTGGCA
Aco016643	MIKC_MADS	AcLEA36	1661	1681	+	16.9706	6.76e-07	0.000259	cttttttttttttctcctcta
Aco016902	ERF	AcLEA34	724	742	-	17.4462	6.78e-07	0.00328	CGTCTGGAGCGGCGGAGGG
Aco016902	ERF	AcLEA34	780	798	+	17.4462	6.78e-07	0.00328	gcgcggcggcggaggggga
Aco003376	ERF	AcLEA34	1044	1063	+	17.1846	6.78e-07	0.00299	cgccgccgcgagctccggcg
Aco021063	ERF	AcLEA34	951	971	+	17.6	6.83e-07	0.00509	cggaggcggcggcggtgacgc
Aco014193	Dof	AcLEA12	1553	1567	+	15.8615	6.84e-07	0.0484	tttttttcctttttt
Aco011417	AP2	AcLEA13	1306	1325	-	17.2658	6.85e-07	0.000306	GGAAAAAAAAAAAAAAGTAA
Aco002673	ERF	AcLEA34	925	944	-	17.6154	6.86e-07	0.0063	CCTCCGCCTCCGCCTCCGCC
Aco002673	ERF	AcLEA34	931	950	-	17.6154	6.86e-07	0.0063	CCTCCGCCTCCGCCTCCGCC
Aco002673	ERF	AcLEA34	937	956	-	17.6154	6.86e-07	0.0063	CCTCCGCCTCCGCCTCCGCC
Aco001326	bZIP	AcLEA15	609	626	+	17.9846	6.87e-07	0.0335	ggtggtgccacgtgtcac
Aco015105	MIKC_MADS	AcLEA15	1385	1397	+	16.3478	6.94e-07	0.051	acaaaaaaggaaa
Aco002673	ERF	AcLEA31	150	169	-	17.6	6.95e-07	0.0063	GAGCTTTCGACACCACCGCC
Aco002673	ERF	AcLEA15	649	668	+	17.6	6.95e-07	0.0063	tgtaccgccccaccaccgac
Aco014780	BBR-BPC	AcLEA30	1843	1866	-	12.1692	6.97e-07	0.00046	GTCAGAGCGAGGGAGAGGGAGAAA
Aco025081	GRAS	AcLEA9	1063	1082	+	16.5211	6.97e-07	0.00137	gagagacagacagagagaga
Aco010430	ERF	AcLEA31	375	402	-	17.8769	6.97e-07	0.00504	CCGCCGCGGCCGCCGCCAACGTAGGAGG
Aco021063	ERF	AcLEA34	915	935	+	17.5692	6.98e-07	0.00509	gcgccgcggcggcggaggcgg
Aco011417	AP2	AcLEA1	1758	1777	-	17.2405	7.01e-07	0.000313	CAAAAAAAGAAAAAAATAAA
Aco009612	Dof	AcLEA27	1766	1784	+	16.3846	7.07e-07	0.0144	aaacaaaaaaaagtaaaaa
Aco016902	ERF	AcLEA32	57	75	+	17.3692	7.14e-07	0.00335	cgcgggcggcggcggccat
Aco014780	BBR-BPC	AcLEA14	1782	1805	-	12.1077	7.15e-07	0.000468	GAGTGAAAGGGGAAGAGAGAGGGG
Aco014780	BBR-BPC	AcLEA4	1861	1884	-	12.1077	7.15e-07	0.000468	ACTGGTGAGAGAGAGAGAGAGAGA
Aco027904	LBD	AcLEA31	312	332	+	16.9385	7.15e-07	0.00277	tccgccaccaccgccgcgttg
Aco020330	LBD	AcLEA31	312	332	+	16.9385	7.15e-07	0.00275	tccgccaccaccgccgcgttg
Aco004092	LBD	AcLEA31	312	332	+	16.9385	7.15e-07	0.00276	tccgccaccaccgccgcgttg
Aco016643	MIKC_MADS	AcLEA2	1847	1867	-	16.9118	7.19e-07	0.000275	TCTTTTTTTTTTTTTTTTCAG
Aco009612	Dof	AcLEA12	1555	1573	-	16.3692	7.2e-07	0.0144	ATAAAAAAAAAAGGAAAAA
Aco027904	LBD	AcLEA34	952	972	-	16.9231	7.22e-07	0.00277	CGCGTCACCGCCGCCGCCTCC
Aco020330	LBD	AcLEA34	952	972	-	16.9231	7.22e-07	0.00275	CGCGTCACCGCCGCCGCCTCC
Aco004092	LBD	AcLEA34	952	972	-	16.9231	7.22e-07	0.00276	CGCGTCACCGCCGCCGCCTCC
Aco003376	ERF	AcLEA31	48	67	-	17.0923	7.25e-07	0.0031	GACCGCCATCGGAGCCGCCG
Aco010173	ERF	AcLEA34	916	930	+	17.4769	7.32e-07	0.00653	cgccgcggcggcgga
Aco016589	BBR-BPC	AcLEA3	830	850	+	11.9867	7.37e-07	0.000493	gctcaactctctctctctctc
Aco025081	GRAS	AcLEA17	84	103	-	16.4648	7.39e-07	0.00143	GAGAAAAGGAAAAAAGAAAG
Aco014780	BBR-BPC	AcLEA8	1660	1683	-	12.0154	7.42e-07	0.000483	TGTGGAGAGACGGAGAGAGAGAGA
Aco011417	AP2	AcLEA22	828	847	+	17.1772	7.44e-07	0.00033	agtaagaaaaaaaaaaaaaa
Aco011417	AP2	AcLEA36	258	277	-	17.1772	7.44e-07	0.00033	GGAGAAAAAGAAAAAAAAAA
Aco009993	MIKC_MADS	AcLEA28	842	860	+	16.5	7.45e-07	0.0639	ctttttctttttttggaag
Aco004208	ERF	AcLEA32	60	74	+	17.4615	7.52e-07	0.00667	gggcggcggcggcca
Aco011417	AP2	AcLEA36	1654	1673	-	17.1646	7.52e-07	0.000332	AAAAAAAAAAAAGGTAGAAA
Aco027904	LBD	AcLEA34	748	768	-	16.8462	7.58e-07	0.00283	AGCGCCTGCTCCGACGGCGTC
Aco020330	LBD	AcLEA34	748	768	-	16.8462	7.58e-07	0.00281	AGCGCCTGCTCCGACGGCGTC
Aco004092	LBD	AcLEA34	748	768	-	16.8462	7.58e-07	0.00283	AGCGCCTGCTCCGACGGCGTC
Aco010320	C2H2	AcLEA30	1896	1914	+	16.877	7.63e-07	0.00229	tctcttcttcttcttcttc
Aco008686	bHLH	AcLEA15	616	629	-	16.7973	7.72e-07	0.0254	CGCGTGACACGTGG
Aco027121	bZIP	AcLEA7	161	178	-	17.9385	7.73e-07	0.0481	TGGCGCTGACGTGGCGCT
Aco008812	CPP	AcLEA33	343	355	+	12.549	7.81e-07	0.0557	caaaattttaaag
Aco001898	ERF	AcLEA34	706	720	+	17.5385	7.81e-07	0.00763	tcgccgccgccgaca
Aco016197	ERF	AcLEA34	927	941	+	17.5231	7.83e-07	0.00546	cggaggcggaggcgg
Aco016197	ERF	AcLEA34	933	947	+	17.5231	7.83e-07	0.00546	cggaggcggaggcgg
Aco016197	ERF	AcLEA34	939	953	+	17.5231	7.83e-07	0.00546	cggaggcggaggcgg
Aco016197	ERF	AcLEA34	945	959	+	17.5231	7.83e-07	0.00546	cggaggcggaggcgg
Aco021063	ERF	AcLEA31	26	46	-	17.4	7.83e-07	0.00541	GCGCCGCCGAGGCGGCGGCGA
Aco016589	BBR-BPC	AcLEA7	1723	1743	-	11.8267	7.84e-07	0.000522	AATAATCTCTCTCTCTCTCAA
Aco008686	bHLH	AcLEA28	1575	1588	-	16.7838	7.85e-07	0.0254	GAGGTGACACGTGG
Aco002292	TCP	AcLEA20	1348	1360	-	17.7838	7.88e-07	0.0934	ATGGGGACCACTC
Aco012858	ERF	AcLEA31	26	40	+	17.1385	7.88e-07	0.00426	tcgccgccgcctcgg
Aco012759	Dof	AcLEA37	1568	1588	-	16.0769	7.89e-07	0.00497	AAAAAAAAGAAAAAGAGAGAG
Aco000670	GATA	AcLEA16	1441	1459	+	16.0857	7.94e-07	0.0139	cttcttcatcatcctcatc
Aco001318	ERF	AcLEA31	333	347	-	17.4154	7.95e-07	0.0388	GCGACTGCGGCGGAG
Aco015663	bZIP	AcLEA17	1317	1331	+	17.6154	7.96e-07	0.117	gacgctgacgtcgcg
Aco001600	ERF	AcLEA31	357	377	-	16.8551	7.96e-07	0.00314	AGGAGCGACGGCGTTGGTGGA
Aco012562	ERF	AcLEA34	780	800	-	16.7536	7.97e-07	0.00313	GCTCCCCCTCCGCCGCCGCGC
Aco011148	WRKY	AcLEA11	495	506	+	16.8154	7.97e-07	0.0586	atcgttgacttt
Aco016984	MYB	AcLEA19	863	877	+	16.4308	7.98e-07	0.117	ggtggtaggtgggat
Aco029130	bZIP	AcLEA7	163	177	-	17.8615	7.98e-07	0.039	GGCGCTGACGTGGCG
Aco013189	bZIP	AcLEA7	163	177	-	17.8615	7.98e-07	0.039	GGCGCTGACGTGGCG
Aco016643	MIKC_MADS	AcLEA8	1778	1798	+	16.8088	8e-07	0.000305	cctctctctctctttctcctg
Aco014780	BBR-BPC	AcLEA13	1921	1944	-	11.8308	8.01e-07	0.000517	GAGAGAGAGAGAGAGATGGTTGTT
Aco009751	bZIP	AcLEA17	1317	1331	+	17.6308	8.02e-07	0.0294	gacgctgacgtcgcg
Aco016902	ERF	AcLEA34	954	972	+	17.2	8.02e-07	0.00364	aggcggcggcggtgacgcg
Aco025081	GRAS	AcLEA5	1118	1137	-	16.3803	8.04e-07	0.00154	GAGAGAGAGAGAGAGAGGGA
Aco014780	BBR-BPC	AcLEA1	18	41	+	11.8154	8.06e-07	0.000517	gagtaagcgagtaagagagcaaga
Aco014780	BBR-BPC	AcLEA12	1950	1973	+	11.8154	8.06e-07	0.000517	atcacacagagagagagagaggtg
Aco010173	ERF	AcLEA31	392	406	+	17.3538	8.07e-07	0.00653	ggccgcggcggaggc
Aco016589	BBR-BPC	AcLEA17	703	723	+	11.7467	8.08e-07	0.000535	gccctactctctctctctata
Aco011363	LBD	AcLEA31	310	330	+	17.0308	8.09e-07	0.00356	gctccgccaccaccgccgcgt
Aco014780	BBR-BPC	AcLEA29	1015	1038	+	11.8	8.11e-07	0.000518	cacagagagagggagagtgaacta
Aco011417	AP2	AcLEA17	531	550	+	17.0759	8.15e-07	0.000359	gaaaaggaaaaaaaaaaaag
Aco025081	GRAS	AcLEA9	1059	1078	+	16.3662	8.16e-07	0.00154	gagagagagacagacagaga
Aco011895	NAC	AcLEA4	204	219	-	16.9538	8.17e-07	0.12	CTTGACCTTCAAGTTA
Aco021063	ERF	AcLEA28	115	135	-	17.3385	8.17e-07	0.00541	TAGCCAGTTCGGCGGCGGAAG
Aco012759	Dof	AcLEA17	536	556	+	16.0462	8.19e-07	0.00497	ggaaaaaaaaaaaagagaaga
Aco014780	BBR-BPC	AcLEA10	1840	1863	+	11.7692	8.21e-07	0.000522	gagagacagagagcgagagccaca
Aco016643	MIKC_MADS	AcLEA35	1220	1240	+	16.7794	8.25e-07	0.000314	ttttttttttgcctttttttg
Aco001600	ERF	AcLEA34	772	792	+	16.7971	8.25e-07	0.00316	gatggagggcgcggcggcgga
Aco023605	ERF	AcLEA32	568	582	-	17.0154	8.29e-07	0.00933	CTTCTGCCGCCGTCC
Aco014780	BBR-BPC	AcLEA29	1011	1034	+	11.7385	8.31e-07	0.000526	caatcacagagagagggagagtga
Aco010320	C2H2	AcLEA9	1935	1953	+	16.7459	8.31e-07	0.00244	ccgcttcccccccttccac
Aco016643	MIKC_MADS	AcLEA2	1857	1877	-	16.7647	8.37e-07	0.000318	TGTTGATTTTTCTTTTTTTTT
Aco012562	ERF	AcLEA15	1910	1930	+	16.6522	8.46e-07	0.00324	tcccctccgcatcctcctccc
Aco016643	MIKC_MADS	AcLEA8	1776	1796	+	16.75	8.5e-07	0.000322	cccctctctctctctttctcc
Aco017794	ERF	AcLEA25	1283	1303	-	17.0615	8.62e-07	0.00339	GCCTTCGCCGCCCACCCAGCG
Aco011417	AP2	AcLEA27	1366	1385	+	17.0127	8.62e-07	0.000379	tggaaaaaaaaaaaaaaaca
Aco016643	MIKC_MADS	AcLEA27	1367	1387	-	16.7353	8.63e-07	0.000326	TGTGTTTTTTTTTTTTTTTCC
Aco010320	C2H2	AcLEA5	1964	1982	-	16.6885	8.63e-07	0.00248	CCTCCTCTTCCTTTCCTTC
Aco008686	bHLH	AcLEA26	1766	1779	-	16.7162	8.67e-07	0.0254	GTGGCGACACGTGC
Aco011417	AP2	AcLEA11	610	629	-	17	8.72e-07	0.000382	ACAAAAAAGAAAAAAAAAAG
Aco027966	bHLH	AcLEA26	1758	1772	-	17.2308	8.76e-07	0.0651	CACGTGCGACCCTCG
Aco027966	bHLH	AcLEA5	1762	1776	+	17.2154	8.88e-07	0.0651	cacgtgacctccact
Aco011417	AP2	AcLEA4	1958	1977	+	16.9747	8.93e-07	0.000388	agagaagagaagagaagagg
Aco011417	AP2	AcLEA25	1612	1631	-	16.9747	8.93e-07	0.000388	GAGAGAGAGAGAGAGAAAAA
Aco016589	BBR-BPC	AcLEA7	1721	1741	-	11.48	8.94e-07	0.00059	TAATCTCTCTCTCTCTCAAAA
Aco017794	ERF	AcLEA31	331	351	+	17	8.97e-07	0.00344	tgctccgccgcagtcgctcat
Aco025081	GRAS	AcLEA36	295	314	-	16.2676	9.01e-07	0.00168	GAGAAAAGAAGAAAAAAAAA
Aco009993	MIKC_MADS	AcLEA15	1382	1400	-	16.3143	9.04e-07	0.0639	TTTTTTCCTTTTTTGTTTT
Aco027904	LBD	AcLEA15	1912	1932	+	16.5538	9.08e-07	0.0033	ccctccgcatcctcctcccca
Aco020330	LBD	AcLEA15	1912	1932	+	16.5538	9.08e-07	0.00329	ccctccgcatcctcctcccca
Aco004092	LBD	AcLEA15	1912	1932	+	16.5538	9.08e-07	0.0033	ccctccgcatcctcctcccca
Aco012562	ERF	AcLEA31	352	372	+	16.5217	9.13e-07	0.00341	tctcctccaccaacgccgtcg
Aco010320	C2H2	AcLEA5	1958	1976	-	16.5984	9.15e-07	0.00258	CTTCCTTTCCTTCCTTCTC
Aco010173	ERF	AcLEA31	315	329	-	17.1846	9.2e-07	0.00653	CGCGGCGGTGGTGGC
Aco003376	ERF	AcLEA31	149	168	-	16.7538	9.24e-07	0.00384	AGCTTTCGACACCACCGCCG
Aco016902	ERF	AcLEA34	443	461	-	16.9846	9.29e-07	0.00406	TGGTCCCGGCGGTGGAGGG
Aco023605	ERF	AcLEA32	63	77	-	16.8923	9.34e-07	0.00975	CCATGGCCGCCGCCG
Aco002673	ERF	AcLEA34	949	968	-	17.2615	9.34e-07	0.00797	TCACCGCCGCCGCCTCCGCC
Aco011417	AP2	AcLEA12	1555	1574	-	16.9241	9.34e-07	0.000405	TATAAAAAAAAAAGGAAAAA
Aco027904	LBD	AcLEA34	772	792	-	16.5077	9.34e-07	0.00331	TCCGCCGCCGCGCCCTCCATC
Aco020330	LBD	AcLEA34	772	792	-	16.5077	9.34e-07	0.0033	TCCGCCGCCGCGCCCTCCATC
Aco004092	LBD	AcLEA34	772	792	-	16.5077	9.34e-07	0.00331	TCCGCCGCCGCGCCCTCCATC
Aco011109	WRKY	AcLEA32	225	235	+	16.0923	9.35e-07	0.0441	aatagtcaacg
Aco016589	BBR-BPC	AcLEA28	1677	1697	-	11.36	9.35e-07	0.000614	CCTCGACTCTCACTCTCTCTC
Aco012858	ERF	AcLEA34	706	720	+	16.8769	9.41e-07	0.00486	tcgccgccgccgaca
Aco014780	BBR-BPC	AcLEA37	1565	1588	-	11.4308	9.42e-07	0.000594	AAAAAAAAGAAAAAGAGAGAGAAC
Aco012562	ERF	AcLEA31	313	333	+	16.4638	9.44e-07	0.00343	ccgccaccaccgccgcgttgc
Aco021314	GATA	AcLEA25	1402	1420	-	14.5867	9.48e-07	0.0138	CCCCTTCTTCATCATCGTC
Aco016902	ERF	AcLEA31	354	372	-	16.9538	9.49e-07	0.00406	CGACGGCGTTGGTGGAGGA
Aco004208	ERF	AcLEA34	927	941	+	17.1231	9.51e-07	0.00667	cggaggcggaggcgg
Aco004208	ERF	AcLEA34	933	947	+	17.1231	9.51e-07	0.00667	cggaggcggaggcgg
Aco004208	ERF	AcLEA34	939	953	+	17.1231	9.51e-07	0.00667	cggaggcggaggcgg
Aco004208	ERF	AcLEA34	945	959	+	17.1231	9.51e-07	0.00667	cggaggcggaggcgg
Aco018846	NAC	AcLEA4	205	219	+	16.5077	9.53e-07	0.138	aacttgaaggtcaag
Aco012922	NAC	AcLEA4	205	219	+	16.5077	9.53e-07	0.14	aacttgaaggtcaag
Aco025081	GRAS	AcLEA17	529	548	+	16.2113	9.54e-07	0.00176	gagaaaaggaaaaaaaaaaa
Aco003376	ERF	AcLEA34	1035	1054	+	16.7077	9.55e-07	0.00386	cgccacccacgccgccgcga
Aco016643	MIKC_MADS	AcLEA36	1654	1674	+	16.6324	9.58e-07	0.00036	tttctaccttttttttttttc
Aco016643	MIKC_MADS	AcLEA10	1837	1857	-	16.6324	9.58e-07	0.00036	TCTCGCTCTCTGTCTCTCTTC
Aco014702	MYB	AcLEA19	863	877	-	16.2769	9.63e-07	0.104	ATCCCACCTACCACC
Aco004208	ERF	AcLEA34	780	794	+	17.1077	9.64e-07	0.00667	gcgcggcggcggagg
Aco016589	BBR-BPC	AcLEA28	579	599	-	11.28	9.64e-07	0.00063	CTCTCTCCCTCCCTCCCTCCC
Aco012858	ERF	AcLEA34	1040	1054	+	16.8308	9.65e-07	0.00486	cccacgccgccgcga
Aco001600	ERF	AcLEA28	86	106	-	16.5362	9.68e-07	0.00356	GGATGGGGAGGAGGAGGAGGA
Aco016643	MIKC_MADS	AcLEA11	1880	1900	-	16.6176	9.72e-07	0.000364	TCTTTTTCTTTTTCTTTTTAA
Aco010173	ERF	AcLEA34	946	960	+	17.1077	9.72e-07	0.00653	ggaggcggaggcggc
Aco010320	C2H2	AcLEA27	1939	1957	+	16.5	9.75e-07	0.0027	ccccatctccctccaccgc
Aco001600	ERF	AcLEA15	1912	1932	-	16.5217	9.77e-07	0.00356	TGGGGAGGAGGATGCGGAGGG
Aco005652	MYB_related	AcLEA35	1269	1283	+	16.4308	9.81e-07	0.139	tgccttatccaaaac
Aco010173	ERF	AcLEA34	928	942	+	17.0923	9.83e-07	0.00653	ggaggcggaggcgga
Aco010173	ERF	AcLEA34	934	948	+	17.0923	9.83e-07	0.00653	ggaggcggaggcgga
Aco010173	ERF	AcLEA34	940	954	+	17.0923	9.83e-07	0.00653	ggaggcggaggcgga
Aco027121	bZIP	AcLEA29	1062	1079	-	17.6	9.86e-07	0.0481	TCATTGACACGTGGCATC
Aco011417	AP2	AcLEA7	1891	1910	+	16.8608	9.88e-07	0.000427	gagggaaaaaaaaaaaaaaa
Aco007563	Trihelix	AcLEA13	873	888	-	15.5846	9.88e-07	0.106	ATGGTAAAAAAAATAA
Aco014780	BBR-BPC	AcLEA30	1839	1862	-	11.3077	9.9e-07	0.000621	GAGCGAGGGAGAGGGAGAAAGGAT
Aco012562	ERF	AcLEA17	207	227	-	16.3768	9.93e-07	0.00352	CCTCTGCCTCCGCCAACCCCC
Aco000059	ERF	AcLEA34	725	735	+	17.2923	9.98e-07	0.0154	cctccgccgct
Aco016589	BBR-BPC	AcLEA12	1956	1976	-	11.1867	9.99e-07	0.000649	CAACACCTCTCTCTCTCTCTG
Aco016643	MIKC_MADS	AcLEA37	1568	1588	+	16.5882	1e-06	0.000374	ctctctctttttctttttttt
Aco000392	BES1	AcLEA12	1747	1757	+	17.5385	1e-06	0.0588	cgcacgtgtcg
Aco000392	BES1	AcLEA26	1765	1775	+	17.5385	1e-06	0.0588	cgcacgtgtcg
Aco010320	C2H2	AcLEA15	1975	1993	+	16.459	1e-06	0.00272	catcttcttcttcttcttc
Aco004208	ERF	AcLEA34	1040	1054	-	17.0462	1e-06	0.00667	TCGCGGCGGCGTGGG
Aco012759	Dof	AcLEA5	932	952	-	15.8769	1.01e-06	0.00584	AAATAAATAAAAAAGAGAAAA
Aco003376	ERF	AcLEA28	79	98	+	16.6308	1.01e-06	0.00397	agcctcctcctcctcctcct
Aco001600	ERF	AcLEA2	445	465	+	16.4493	1.02e-06	0.00363	gccgttggggttgacggtgga
Aco017794	ERF	AcLEA31	377	397	-	16.8	1.02e-06	0.00381	GCGGCCGCCGCCAACGTAGGA
Aco016197	ERF	AcLEA34	706	720	-	17.1231	1.02e-06	0.00681	TGTCGGCGGCGGCGA
Aco011417	AP2	AcLEA25	1628	1647	-	16.8101	1.03e-06	0.000445	GAGACAGTGAGAGAGAGAGA
Aco025081	GRAS	AcLEA4	1855	1874	-	16.1268	1.04e-06	0.00189	GAGAGAGAGAGAGAGGTGGG
Aco016589	BBR-BPC	AcLEA11	816	836	-	11.08	1.04e-06	0.000673	CTCTTTTCCTCTCTATCTAAA
Aco012562	ERF	AcLEA28	346	366	+	16.2899	1.04e-06	0.00362	cagctgccgccccttcccctg
Aco027904	LBD	AcLEA31	398	418	-	16.3231	1.05e-06	0.00362	CCCACCCCTACCGCCTCCGCC
Aco020330	LBD	AcLEA31	398	418	-	16.3231	1.05e-06	0.0036	CCCACCCCTACCGCCTCCGCC
Aco004092	LBD	AcLEA31	398	418	-	16.3231	1.05e-06	0.00362	CCCACCCCTACCGCCTCCGCC
Aco015181	NAC	AcLEA32	600	614	+	16.6154	1.05e-06	0.15	ggcttgatggacaag
Aco014780	BBR-BPC	AcLEA31	500	523	+	11.1538	1.05e-06	0.000658	gagaaaaaaaagaggagagagaaa
Aco000059	ERF	AcLEA32	102	112	+	17.2308	1.05e-06	0.0154	cggccaccgcc
Aco009612	Dof	AcLEA28	836	854	-	16.0308	1.06e-06	0.0185	AAAAAAGAAAAAGAAAAAA
Aco011417	AP2	AcLEA17	527	546	+	16.7722	1.07e-06	0.000459	aagagaaaaggaaaaaaaaa
Aco011363	LBD	AcLEA15	1910	1930	+	16.6	1.07e-06	0.00459	tcccctccgcatcctcctccc
Aco022929	WOX	AcLEA16	421	431	+	16.9506	1.07e-06	0.101	tcaatcattca
Aco003376	ERF	AcLEA34	454	473	+	16.5385	1.08e-06	0.00412	cgggaccaccgccactgccg
Aco016643	MIKC_MADS	AcLEA37	1570	1590	+	16.5147	1.08e-06	0.000402	ctctctttttctttttttttt
Aco011417	AP2	AcLEA13	1848	1867	-	16.7595	1.08e-06	0.000461	AGAAAGGAAGAAAAAAAAAA
Aco011417	AP2	AcLEA6	1952	1971	+	16.7595	1.08e-06	0.000461	agaaaggaagaaaaaaaaaa
Aco014780	BBR-BPC	AcLEA29	1013	1036	+	11.0769	1.09e-06	0.000675	atcacagagagagggagagtgaac
[truncated: 1,667 more rows]
