# Supplementary material for: Genome-Wide Analysis of the LEA Gene Family in Pineapple (Ananas comosus L.) Reveals Its Potential Roles in Cold Stress Response and Reproductive Development
Source: Biology (Basel). 2025 Nov 24;14(12):1655. doi: 10.3390/biology14121655 (PMC12729617; doi:10.3390/biology14121655)
Supplement: Supplementary file 1 [file biology-14-01655-s001.zip › Table S8. Detailed information on the interaction between predicted miRNAs in pineapple and their targeted LEA genes.xlsx]

## Sheet: Table S8
Table S8. Detailed information on the interaction between predicted miRNAs in pineapple and their targeted LEA genes.
miRNA_Acc.	Target_Acc.	Expectation	UPE$	miRNA_start	miRNA_end	Target_start	Target_end	miRNA_aligned_fragment	alignment	Target_aligned_fragment	Inhibition	Multiplicity
miR2673d-5p	AcLEA18	2.5	-1	1	22	283	304	UCUCUUCCUCUUCCUCUUCGGG	::::. :.:::::.:::::	GAGGAAGGAGGAGAGGGAGAGA	Cleavage	4
miR5021b-3p	AcLEA30	2.5	-1	1	21	63	83	CCCUUUUCUUCUUCCUUUCCU	:: :::::::::::.:::::	AGACAAGGAAGAAGAGAAGGG	Cleavage	1
miR2673a-5p	AcLEA18	3	-1	1	22	277	298	CCUCUUCCUCUUCCUCUUCAGG	:::.:::::::. :.:::::	GAUGAGGAGGAAGGAGGAGAGG	Cleavage	6
miR2673c-5p	AcLEA18	3	-1	1	22	277	298	CCUCUUCCUCUUCCUCUUCAUC	:::::.:::::::. :.:::::	GAUGAGGAGGAAGGAGGAGAGG	Cleavage	5
miR2673f-3p	AcLEA18	3	-1	1	22	277	298	CCUCUUCCUCUUCCUCUUCUCU	::.:::::::. :.:::::	GAUGAGGAGGAAGGAGGAGAGG	Cleavage	2
miR2673h-5p	AcLEA18	3	-1	1	21	101	121	UCUCUUUCUCUUCCUCUUCGG	::.::: :.:::::.::::	AGGAGGAGAAGGAGAAGGAGA	Cleavage	6
miR2673h-5p	AcLEA18	3	-1	1	21	284	304	UCUCUUUCUCUUCCUCUUCGG	::::. :.::::..:::::	AGGAAGGAGGAGAGGGAGAGA	Cleavage	6
miR2673h-5p	AcLEA18	3	-1	1	21	389	409	UCUCUUUCUCUUCCUCUUCGG	:.::: :..:::::.::::	AAGGAGAAGGGGAGAAGGAGA	Cleavage	6
miR2673i-5p	AcLEA18	3	-1	1	21	101	121	UCUCUUUCUCUUCCUCUUCGG	::.::: :.:::::.::::	AGGAGGAGAAGGAGAAGGAGA	Cleavage	6
miR2673i-5p	AcLEA18	3	-1	1	21	284	304	UCUCUUUCUCUUCCUCUUCGG	::::. :.::::..:::::	AGGAAGGAGGAGAGGGAGAGA	Cleavage	6
miR2673i-5p	AcLEA18	3	-1	1	21	389	409	UCUCUUUCUCUUCCUCUUCGG	:.::: :..:::::.::::	AAGGAGAAGGGGAGAAGGAGA	Cleavage	6
miR2673k-5p	AcLEA18	3	-1	1	21	101	121	UCUCUUUCUCUUCCUCUUCGG	::.::: :.:::::.::::	AGGAGGAGAAGGAGAAGGAGA	Cleavage	6
miR2673k-5p	AcLEA18	3	-1	1	21	284	304	UCUCUUUCUCUUCCUCUUCGG	::::. :.::::..:::::	AGGAAGGAGGAGAGGGAGAGA	Cleavage	6
miR2673k-5p	AcLEA18	3	-1	1	21	389	409	UCUCUUUCUCUUCCUCUUCGG	:.::: :..:::::.::::	AAGGAGAAGGGGAGAAGGAGA	Cleavage	6
miR5021e-5p	AcLEA18	3	-1	1	24	282	305	UUCUCUCCCUCUCUCUCUCUCUUU	..::. ::. .:::::::::::::	GGAGGAAGGAGGAGAGGGAGAGAA	Cleavage	2
miR164a-5p	AcLEA25	3.5	-1	1	21	206	226	UGGAGAAGCAGGGCACGUGCA	: ::::: .::: :::::::.	UCCACGUCUCCUCCUUCUCCG	Cleavage	1
miR164b-5p	AcLEA25	3.5	-1	1	21	206	226	UGGAGAAGCAGGGCACGUGUG	::::: .::: :::::::.	UCCACGUCUCCUCCUUCUCCG	Cleavage	1
miR164c-5p	AcLEA25	3.5	-1	1	21	206	226	UGGAGAAGCAGGGCACGUGCA	: ::::: .::: :::::::.	UCCACGUCUCCUCCUUCUCCG	Cleavage	1
miR164d-5p	AcLEA25	3.5	-1	1	21	206	226	UGGAGAAGCAGGGCACGUGUG	::::: .::: :::::::.	UCCACGUCUCCUCCUUCUCCG	Cleavage	1
miR164e-5p	AcLEA25	3.5	-1	1	21	206	226	UGGAGAAGCAGGGCACGUGCA	: ::::: .::: :::::::.	UCCACGUCUCCUCCUUCUCCG	Cleavage	1
miR2673a-3p	AcLEA32	3.5	-1	1	21	220	240	UGCGAGGACGAGGAAGAGGCG	::::: ::::: ::::::	GUCCUCUCCCUCGCCCUCGCC	Cleavage	1
miR2673a-3p	AcLEA17	3.5	-1	1	21	112	132	UGCGAGGACGAGGAAGAGGCG	:::: :::::::::::.	GCCCUCGCCCUCGUCCUCGUC	Cleavage	1
miR390a-3p	AcLEA9	3.5	-1	1	21	229	249	CGCUAUCUAUCCUGAGUUUCA	..:. :.::::.:::::::	GCGGAUCCGGGAUGGAUAGCG	Cleavage	1
miR390b-3p	AcLEA9	3.5	-1	1	21	229	249	CGCUAUCUAUCCUGAGUUUCA	..:. :.::::.:::::::	GCGGAUCCGGGAUGGAUAGCG	Cleavage	1
miR5021a-5p	AcLEA18	3.5	-1	1	20	286	305	UUCUCUUCCUCUCUCUCUCU	::. .::::::.::::::	GAAGGAGGAGAGGGAGAGAA	Cleavage	3
miR5021b-3p	AcLEA26	3.5	-1	1	21	260	280	CCCUUUUCUUCUUCCUUUCCU	::::.:::.::.:::.: ::	UGGAAGGGAGGAGGAAGAAGG	Cleavage	1
miR5021b-3p	AcLEA18	3.5	-1	1	21	279	299	CCCUUUUCUUCUUCCUUUCCU	: ..::::::.::.:.::::	UGAGGAGGAAGGAGGAGAGGG	Cleavage	4
miR5021b-3p	AcLEA18	3.5	-1	1	21	392	412	CCCUUUUCUUCUUCCUUUCCU	:::.::.:::::.:.: ::	GAGAAGGGGAGAAGGAGACGG	Cleavage	4
miR5021d-5p	AcLEA16	3.5	-1	1	21	2	22	UUCUCUCUUGCUCCCUCUCUC	.: :: ::::::.:::::..	UGGCGACGGAGCAGGAGAGGG	Cleavage	2
miR2673a-3p	AcLEA37	4	-1	1	21	306	326	UGCGAGGACGAGGAAGAGGCG	: :::: ::::: ::::::.	CUCCUCCUCCUCCUCCUCGUC	Cleavage	1
miR2673a-5p	AcLEA26	4	-1	1	22	258	279	CCUCUUCCUCUUCCUCUUCAGG	::.: .:::.:::::::: :	GAUGGAAGGGAGGAGGAAGAAG	Cleavage	1
miR2673a-5p	AcLEA33	4	-1	1	22	138	159	CCUCUUCCUCUUCCUCUUCAGG	: ::::. :.::::::.: ::	GCGGAAGGAGGAGAGGAGGCGG	Cleavage	1
miR2673c-5p	AcLEA26	4	-1	1	22	258	279	CCUCUUCCUCUUCCUCUUCAUC	::::.: .:::.:::::::: :	GAUGGAAGGGAGGAGGAAGAAG	Cleavage	1
miR2673c-5p	AcLEA33	4	-1	1	22	132	153	CCUCUUCCUCUUCCUCUUCAUC	:. :.:: :::::. :.:::::	GGAGGAGCGGAAGGAGGAGAGG	Cleavage	1
miR2673f-3p	AcLEA33	4	-1	1	22	132	153	CCUCUUCCUCUUCCUCUUCUCU	.:::.:: :::::. :.:::::	GGAGGAGCGGAAGGAGGAGAGG	Cleavage	1
miR2673h-5p	AcLEA18	4	-1	1	21	38	58	UCUCUUUCUCUUCCUCUUCGG	.:..:: ::.:.::.::::.	GUGGGGAAGAGGGGAGAGAGG	Cleavage	6
miR2673i-5p	AcLEA18	4	-1	1	21	38	58	UCUCUUUCUCUUCCUCUUCGG	.:..:: ::.:.::.::::.	GUGGGGAAGAGGGGAGAGAGG	Cleavage	6
miR2673k-5p	AcLEA18	4	-1	1	21	38	58	UCUCUUUCUCUUCCUCUUCGG	.:..:: ::.:.::.::::.	GUGGGGAAGAGGGGAGAGAGG	Cleavage	6
miR399c-5p	AcLEA18	4	-1	1	21	367	387	GGGCUUCUCUUUUUUGGUAGA	::::.:::::.:::::	GGCGACAAAGAAGAGGAGCCC	Cleavage	1
miR5021b-3p	AcLEA33	4	-1	1	21	134	154	CCCUUUUCUUCUUCCUUUCCU	::::. :::::.::.:.:::	AGGAGCGGAAGGAGGAGAGGA	Cleavage	1
miR5021b-3p	AcLEA18	4	-1	1	21	194	214	CCCUUUUCUUCUUCCUUUCCU	:::::. :.:::::::.: ::	AGGAAGAGGAGAAGAAGAAGG	Cleavage	4
miR5021b-3p	AcLEA18	4	-1	1	21	92	112	CCCUUUUCUUCUUCCUUUCCU	::..::::::.::.:.: ::	UGGGGAGGAAGGAGGAGAAGG	Cleavage	4
miR5021c-5p	AcLEA16	4	-1	1	21	2	22	UUCUCUCUUGCUCUCUCUCUC	.: :: .:::::.:::::..	UGGCGACGGAGCAGGAGAGGG	Cleavage	2
miR5021e-5p	AcLEA16	4	-1	1	24	33	56	UUCUCUCCCUCUCUCUCUCUCUUU	.:::.: :::.:::::.:::.	UCGGAGGGCGAGGGAGGGGGAGGU	Cleavage	1
miR156h-3p	AcLEA11	4.5	-1	1	22	404	425	GCUCACUUCCCUUUCUGUCAGC	:. :. ::::.:::.:: :.::	GUAGGGAGAAGGGGGAGGGGGC	Cleavage	1
miR166b-3p	AcLEA11	4.5	-1	1	21	459	479	UCGGACCAGGCUUCAUUCCCC	: :: :: :::..::::.::	GAGGUAUAAAGUUUGGUUCGC	Cleavage	1
miR166d-3p	AcLEA11	4.5	-1	1	21	459	479	UCGGACCAGGCUUCAUUCCCC	: :: :: :::..::::.::	GAGGUAUAAAGUUUGGUUCGC	Cleavage	1
miR166e-3p	AcLEA11	4.5	-1	1	21	459	479	UCGGACCAGGCUUCAUUCCCC	: :: :: :::..::::.::	GAGGUAUAAAGUUUGGUUCGC	Cleavage	1
miR167a-3p	AcLEA9	4.5	-1	1	21	282	302	AGAUCAUGCGGCAGUUUCAUC	:.::::.::::::.: :: .:	GGUGAAGCUGCCGUACGACUU	Cleavage	1
miR2673a-3p	AcLEA29	4.5	-1	1	21	306	326	UGCGAGGACGAGGAAGAGGCG	: .::: ::::::::: :::	CCUCUCCUCCUCGUCCCAGCA	Cleavage	1
miR2673a-3p	AcLEA36	4.5	-1	1	21	187	207	UGCGAGGACGAGGAAGAGGCG	: :::: :..:: ::::.::.	CUCCUCCUUUUCAUCCUUGCG	Cleavage	1
miR2673a-3p	AcLEA22	4.5	-1	1	21	355	375	UGCGAGGACGAGGAAGAGGCG	:::: ::::: ::::::	GCCCUCGCCCUCGCCCUCGCC	Cleavage	2
miR2673a-5p	AcLEA18	4.5	-1	1	22	312	333	CCUCUUCCUCUUCCUCUUCAGG	::::: :::: ::::.::	GAAGAAGAAAAAGAAGAAGGGG	Cleavage	6
miR2673a-5p	AcLEA11	4.5	-1	1	22	402	423	CCUCUUCCUCUUCCUCUUCAGG	:.:. ::::.::.::.::	UGGUAGGGAGAAGGGGGAGGGG	Cleavage	1
miR2673c-5p	AcLEA18	4.5	-1	1	22	312	333	CCUCUUCCUCUUCCUCUUCAUC	:: ::::: :::: ::::.::	GAAGAAGAAAAAGAAGAAGGGG	Cleavage	5
miR2673d-5p	AcLEA18	4.5	-1	1	22	100	121	UCUCUUCCUCUUCCUCUUCGGG	::.::: :.::: :.::::	AAGGAGGAGAAGGAGAAGGAGA	Cleavage	4
miR2673d-5p	AcLEA33	4.5	-1	1	22	73	94	UCUCUUCCUCUUCCUCUUCGGG	.:: ::::::: ::: .::::	GUCGUAGAGGAAAAGGUGGAGA	Translation	2
miR2673d-5p	AcLEA30	4.5	-1	1	22	58	79	UCUCUUCCUCUUCCUCUUCGGG	::::: :.:: :::::::	GAGGAAGACAAGGAAGAAGAGA	Cleavage	1
miR2673h-5p	AcLEA18	4.5	-1	1	21	743	763	UCUCUUUCUCUUCCUCUUCGG	:::.::: :.:::::.:: :	GCGAGGAGAAGGAGAAGGAAA	Cleavage	6
miR2673h-5p	AcLEA18	4.5	-1	1	21	194	214	UCUCUUUCUCUUCCUCUUCGG	::::::::. ::::. ::.	AGGAAGAGGAGAAGAAGAAGG	Translation	6
miR2673i-5p	AcLEA18	4.5	-1	1	21	743	763	UCUCUUUCUCUUCCUCUUCGG	:::.::: :.:::::.:: :	GCGAGGAGAAGGAGAAGGAAA	Cleavage	6
miR2673i-5p	AcLEA18	4.5	-1	1	21	194	214	UCUCUUUCUCUUCCUCUUCGG	::::::::. ::::. ::.	AGGAAGAGGAGAAGAAGAAGG	Translation	6
miR2673k-5p	AcLEA18	4.5	-1	1	21	743	763	UCUCUUUCUCUUCCUCUUCGG	:::.::: :.:::::.:: :	GCGAGGAGAAGGAGAAGGAAA	Cleavage	6
miR2673k-5p	AcLEA18	4.5	-1	1	21	194	214	UCUCUUUCUCUUCCUCUUCGG	::::::::. ::::. ::.	AGGAAGAGGAGAAGAAGAAGG	Translation	6
miR396c-3p	AcLEA18	4.5	-1	1	21	480	500	UUCCUUUCCACAGCUUUCUUG	:.:.:.::::::..:::	AGUGGAGGUUGUGGAGGGGAC	Cleavage	1
miR397a-3p	AcLEA29	4.5	-1	1	21	1458	1478	UCGGCGCUGCACUCAAUCAUG	:::: :. :::::::.:::	GAUGACCGGCUGCAGCGUCGA	Cleavage	1
miR399a-5p	AcLEA24	4.5	-1	1	21	78	98	GGGUGGUUCUCCUUUGGCACG	::::.: :::::.: .:::	GCUGCCGAUGGAGAGCAGCCC	Cleavage	1
miR408a-5p	AcLEA17	4.5	-1	1	21	219	239	ACGGGGACGAGGUCGGGCAUG	:.:::::::::::: : .::	CGUGCCCGACCUCGGCGUCGA	Cleavage	2
miR408a-5p	AcLEA17	4.5	-1	1	21	111	131	ACGGGGACGAGGUCGGGCAUG	:.:: ::::::::.:::	CGCCCUCGCCCUCGUCCUCGU	Cleavage	2
miR444a-5p	AcLEA2	4.5	-1	1	21	254	274	GUAUCUGCAUUUUCUUGUAGG	: ::::::.. :::::::	AGUCCAAGAAGGAGCAGAUAG	Cleavage	1
miR5021a-5p	AcLEA18	4.5	-1	1	20	91	110	UUCUCUUCCUCUCUCUCUCU	: .:.:::. ::::.:::::	AUGGGGAGGAAGGAGGAGAA	Translation	3
miR5021a-5p	AcLEA16	4.5	-1	1	20	37	56	UUCUCUUCCUCUCUCUCUCU	::.: :::.::::..:::.	AGGGCGAGGGAGGGGGAGGU	Cleavage	1
miR5021b-3p	AcLEA23	4.5	-1	1	21	105	125	CCCUUUUCUUCUUCCUUUCCU	::: :::::::.::::	GAGAACCAAAGAAGAGAAGGA	Cleavage	1
miR529a-3p	AcLEA18	4.5	-1	1	21	399	418	GCUGUACCCUCUCUCUUCUUC	:.::::: :::: :::::::	GGAGAAG-GAGACGGUACAGG	Cleavage	1
miR529a-5p	AcLEA25	4.5	-1	1	21	125	145	AGAAGAGAGAGAGUACAGCCC	:: ::.::::: ::: :::	CCGCCGUGCUCUCCCUCCUCU	Cleavage	1
miR529b-3p	AcLEA18	4.5	-1	1	21	399	418	GCUGUACCCUCUCUCUUCUUC	:.::::: :::: :::::::	GGAGAAG-GAGACGGUACAGG	Cleavage	1
miR529b-5p	AcLEA25	4.5	-1	1	21	125	145	AGAAGAGAGAGAGUACAGCCC	:: ::.::::: ::: :::	CCGCCGUGCUCUCCCUCCUCU	Cleavage	1
miR535a-3p	AcLEA2	4.5	-1	1	21	5	25	GUGCUCUCUCUCGUUGUCAUC	.: .::.: .::::::::.:	CGUCGCAGCAGGAGAGAGCGC	Cleavage	1
miR171h-3p	AcLEA31	5	-1	1	22	532	553	UUGAGCCGCGCCAAUAUCGUAU	.: :::::: ::. :::.::..	GUUCGAUAUCGGUUCGGUUCGG	Cleavage	1
miR171h-3p	AcLEA36	5	-1	1	22	587	608	UUGAGCCGCGCCAAUAUCGUAU	::.: : : .:::::::::	UGCCGGUCUCGUUGCGGCUCAA	Translation	1
miR171i-3p	AcLEA15	5	-1	1	21	666	686	GGAUUGAACCGUGCCAAUGCC	:::. :::.:::: :::::.	GGCGCAGGCGCGGUGCAAUCU	Cleavage	1
miR171i-5p	AcLEA29	5	-1	1	21	1237	1257	UAUUGGCGCGGCUCAAUCGGA	: ::.: .::::.:::..:.	UACGGUGCGGCCGUGCCGGUG	Cleavage	1
miR2275a-5p	AcLEA37	5	-1	1	21	319	339	AGGAUUAGAGGAAGCCGAACG	::: :: :.:::.::.::	UCCUCGUCUCCUUCUGAUUCU	Cleavage	1
miR2275b-5p	AcLEA37	5	-1	1	21	319	339	AGGAUUAGAGGAAGCCGAACG	::: :: :.:::.::.::	UCCUCGUCUCCUUCUGAUUCU	Cleavage	1
miR2275f-3p	AcLEA30	5	-1	1	21	48	68	UUGUUUUCCUCCAAUGUCUCA	:::: :::::::.::::	AGAGAACAAGGAGGAAGACAA	Cleavage	1
miR2673a-3p	AcLEA25	5	-1	1	21	130	150	UGCGAGGACGAGGAAGAGGCG	:::: :::: ::.::::	GUGCUCUCCCUCCUCUUCGCC	Cleavage	1
miR2673a-3p	AcLEA21	5	-1	1	21	121	141	UGCGAGGACGAGGAAGAGGCG	::: :::::::::::.	GUGCUCGCGCUCGUCCUCGCG	Cleavage	1
miR2673a-3p	AcLEA22	5	-1	1	21	465	485	UGCGAGGACGAGGAAGAGGCG	: :::: ::::: ::::: :	CUCCUCCUCCUCCUCCUCCCC	Cleavage	2
miR2673a-3p	AcLEA10	5	-1	1	21	253	273	UGCGAGGACGAGGAAGAGGCG	:::: ::::: :: ::::	AUCCUCGUCCUCCUCAUCGCC	Cleavage	1
miR2673a-5p	AcLEA18	5	-1	1	22	90	111	CCUCUUCCUCUUCCUCUUCAGG	: ::..:::::::. :.::: :	CAUGGGGAGGAAGGAGGAGAAG	Cleavage	6
miR2673a-5p	AcLEA18	5	-1	1	22	37	58	CCUCUUCCUCUUCCUCUUCAGG	::..:: ::.:.: .:::::	AGUGGGGAAGAGGGGAGAGAGG	Cleavage	6
miR2673a-5p	AcLEA18	5	-1	1	22	385	406	CCUCUUCCUCUUCCUCUUCAGG	:: :::. ::::.:::. :::	CCCAAAGGAGAAGGGGAGAAGG	Cleavage	6
miR2673a-5p	AcLEA18	5	-1	1	22	198	219	CCUCUUCCUCUUCCUCUUCAGG	:.::: ::::: :.::.:	AGAGGAGAAGAAGAAGGAGGGC	Cleavage	6
miR2673c-5p	AcLEA18	5	-1	1	22	90	111	CCUCUUCCUCUUCCUCUUCAUC	:::..:::::::. :.::: :	CAUGGGGAGGAAGGAGGAGAAG	Cleavage	5
miR2673c-5p	AcLEA18	5	-1	1	22	43	64	CCUCUUCCUCUUCCUCUUCAUC	:: ::.:.: .::::: .::::	GAAGAGGGGAGAGAGGUGGAGG	Cleavage	5
miR2673c-5p	AcLEA18	5	-1	1	22	385	406	CCUCUUCCUCUUCCUCUUCAUC	:::. ::::.:::. :::	CCCAAAGGAGAAGGGGAGAAGG	Cleavage	5
miR2673c-5p	AcLEA16	5	-1	1	22	36	57	CCUCUUCCUCUUCCUCUUCAUC	:: :. ::::.::.::.::. :	GAGGGCGAGGGAGGGGGAGGUG	Cleavage	1
miR2673d-3p	AcLEA37	5	-1	1	23	161	183	AAGAAGAGGGAAGAGAAAGAAUG	: :: :::::::.::: ::	GCUGCUGCCUCUUCCUUCUGCUG	Cleavage	1
miR2673d-5p	AcLEA18	5	-1	1	22	187	208	UCUCUUCCUCUUCCUCUUCGGG	: .. ::::::::::. :::	GACAGGAAGGAAGAGGAGAAGA	Cleavage	4
miR2673d-5p	AcLEA18	5	-1	1	22	312	333	UCUCUUCCUCUUCCUCUUCGGG	::::: :::: ::::.:.	GAAGAAGAAAAAGAAGAAGGGG	Cleavage	4
miR2673d-5p	AcLEA33	5	-1	1	22	130	151	UCUCUUCCUCUUCCUCUUCGGG	: ::.::: .. ::::.::::	GCGGAGGAGCGGAAGGAGGAGA	Translation	2
miR2673d-5p	AcLEA26	5	-1	1	22	258	279	UCUCUUCCUCUUCCUCUUCGGG	.:.: .:::.::::::::	GAUGGAAGGGAGGAGGAAGAAG	Cleavage	1
miR2673d-5p	AcLEA13	5	-1	1	22	569	590	UCUCUUCCUCUUCCUCUUCGGG	:. ::::.: :::.::::	UAGUAGUAGGAGGCGGAGGAGA	Cleavage	1
miR2673d-5p	AcLEA11	5	-1	1	22	402	423	UCUCUUCCUCUUCCUCUUCGGG	:.:. ::::.::.::.:.	UGGUAGGGAGAAGGGGGAGGGG	Cleavage	1
miR2673f-3p	AcLEA18	5	-1	1	22	198	219	CCUCUUCCUCUUCCUCUUCUCU	::::.::: ::::: :.::.:	AGAGGAGAAGAAGAAGGAGGGC	Cleavage	2
miR2673f-5p	AcLEA36	5	-1	1	24	179	202	GGAAGAAGAAGAGGAAAAGAGAAG	.:: ::::: :.::: :::	GCUGCUUUCUCCUCCUUUUCAUCC	Translation	1
miR2673h-5p	AcLEA16	5	-1	1	21	33	53	UCUCUUUCUCUUCCUCUUCGG	.::.::.: .::.::..:.::	UCGGAGGGCGAGGGAGGGGGA	Cleavage	1
miR2673h-5p	AcLEA33	5	-1	1	21	74	94	UCUCUUUCUCUUCCUCUUCGG	.:: ::::::: ::. .::::	UCGUAGAGGAAAAGGUGGAGA	Translation	2
miR2673h-5p	AcLEA33	5	-1	1	21	128	148	UCUCUUUCUCUUCCUCUUCGG	: : .:::::. .:::.:::.	CGGCGGAGGAGCGGAAGGAGG	Translation	2
miR2673h-5p	AcLEA14	5	-1	1	21	590	610	UCUCUUUCUCUUCCUCUUCGG	::::: : ::::::.: :.	AGGAAGACGCAGAGAAGGUGG	Cleavage	1
miR2673i-5p	AcLEA16	5	-1	1	21	33	53	UCUCUUUCUCUUCCUCUUCGG	.::.::.: .::.::..:.::	UCGGAGGGCGAGGGAGGGGGA	Cleavage	1
miR2673i-5p	AcLEA33	5	-1	1	21	74	94	UCUCUUUCUCUUCCUCUUCGG	.:: ::::::: ::. .::::	UCGUAGAGGAAAAGGUGGAGA	Translation	2
miR2673i-5p	AcLEA33	5	-1	1	21	128	148	UCUCUUUCUCUUCCUCUUCGG	: : .:::::. .:::.:::.	CGGCGGAGGAGCGGAAGGAGG	Translation	2
miR2673i-5p	AcLEA14	5	-1	1	21	590	610	UCUCUUUCUCUUCCUCUUCGG	::::: : ::::::.: :.	AGGAAGACGCAGAGAAGGUGG	Cleavage	1
miR2673k-5p	AcLEA16	5	-1	1	21	33	53	UCUCUUUCUCUUCCUCUUCGG	.::.::.: .::.::..:.::	UCGGAGGGCGAGGGAGGGGGA	Cleavage	1
miR2673k-5p	AcLEA33	5	-1	1	21	74	94	UCUCUUUCUCUUCCUCUUCGG	.:: ::::::: ::. .::::	UCGUAGAGGAAAAGGUGGAGA	Translation	2
miR2673k-5p	AcLEA33	5	-1	1	21	128	148	UCUCUUUCUCUUCCUCUUCGG	: : .:::::. .:::.:::.	CGGCGGAGGAGCGGAAGGAGG	Translation	2
miR2673k-5p	AcLEA14	5	-1	1	21	590	610	UCUCUUUCUCUUCCUCUUCGG	::::: : ::::::.: :.	AGGAAGACGCAGAGAAGGUGG	Cleavage	1
miR399c-5p	AcLEA24	5	-1	1	21	78	98	GGGCUUCUCUUUUUUGGUAGA	::.::.: ..:::: :::::	GCUGCCGAUGGAGAGCAGCCC	Cleavage	1
miR408a-5p	AcLEA21	5	-1	1	21	120	140	ACGGGGACGAGGUCGGGCAUG	:.:::.:: :::::::.::	CGUGCUCGCGCUCGUCCUCGC	Cleavage	1
miR5021a-5p	AcLEA18	5	-1	1	20	391	410	UUCUCUUCCUCUCUCUCUCU	.:::: .:.::: :.::::	GGAGAAGGGGAGAAGGAGAC	Cleavage	3
miR5021a-5p	AcLEA26	5	-1	1	20	255	274	UUCUCUUCCUCUCUCUCUCU	:.:: .:: .:::.:::.:	CGGGAUGGAAGGGAGGAGGA	Translation	1
miR5021b-3p	AcLEA16	5	-1	1	21	125	145	CCCUUUUCUUCUUCCUUUCCU	:.:.:: ::: ::..::::	GAGGAGGGCAGACGAGGAGGG	Cleavage	1
miR5021c-5p	AcLEA18	5	-1	1	21	295	314	UUCUCUCUUGCUCUCUCUCUC	:::.:::::: :::: :::::	GAGGGAGAGAACAAG-GAGAA	Translation	2
miR5021c-5p	AcLEA18	5	-1	1	21	32	52	UUCUCUCUUGCUCUCUCUCUC	.: ::: :.: :::::.:.:	UGGUGAGUGGGGAAGAGGGGA	Translation	2
miR5021c-5p	AcLEA30	5	-1	1	21	43	63	UUCUCUCUUGCUCUCUCUCUC	:: ::::::: ::::. .:::	GAUAGAGAGAACAAGGAGGAA	Translation	1
miR5021c-5p	AcLEA16	5	-1	1	21	34	54	UUCUCUCUUGCUCUCUCUCUC	.:::.: ::: .::.:.::.	CGGAGGGCGAGGGAGGGGGAG	Translation	2
miR5021d-3p	AcLEA36	5	-1	1	20	224	243	GAAGAAGAAGAAGAAGAAAA	:: :::::::::: :: :	CUUACUUCUUCUUCAUCAUG	Cleavage	1
miR5021d-5p	AcLEA16	5	-1	1	21	34	54	UUCUCUCUUGCUCCCUCUCUC	.:::.: ::: .::.:.::.	CGGAGGGCGAGGGAGGGGGAG	Translation	2
miR5021d-5p	AcLEA18	5	-1	1	21	285	305	UUCUCUCUUGCUCCCUCUCUC	:. ::. :::: ..:::::::	GGAAGGAGGAGAGGGAGAGAA	Translation	3
miR5021d-5p	AcLEA18	5	-1	1	21	110	130	UUCUCUCUUGCUCCCUCUCUC	.:::: :::: :.:::: .:	AGGAGAAGGAGAAGGAGAAGA	Translation	3
miR5021d-5p	AcLEA18	5	-1	1	21	32	52	UUCUCUCUUGCUCCCUCUCUC	.: ::: :.: :::::.:.:	UGGUGAGUGGGGAAGAGGGGA	Translation	3
miR5021d-5p	AcLEA33	5	-1	1	21	134	154	UUCUCUCUUGCUCCCUCUCUC	.::: :: :: :.:::::.:	AGGAGCGGAAGGAGGAGAGGA	Translation	1
miR5021e-3p	AcLEA36	5	-1	1	20	224	243	GAAGAAGAAGAAGAAGAAAA	:: :::::::::: :: :	CUUACUUCUUCUUCAUCAUG	Cleavage	1
miR5021e-5p	AcLEA18	5	-1	1	24	107	130	UUCUCUCCCUCUCUCUCUCUCUUU	:.: .:::: .:::: ::::: .:	AGAAGGAGAAGGAGAAGGAGAAGA	Cleavage	2
miR528a-5p	AcLEA20	5	-1	1	21	46	66	UGGAAGGGGCAUGCAGAGGAG	.:::::: ..: :.:.:::.:	UUCCUCUCUGUUCUCUUUCUA	Translation	1
miR528b-5p	AcLEA20	5	-1	1	21	46	66	UGGAAGGGGCAUGCAGAGGAG	.:::::: ..: :.:.:::.:	UUCCUCUCUGUUCUCUUUCUA	Translation	1
miR528c-3p	AcLEA2	5	-1	1	21	183	203	CCUGUGCUCGCCCCUUCCACC	::.:::: .:::::: ::	CAAGGGAGGGCUGAGCACCGG	Translation	2
miR528c-3p	AcLEA2	5	-1	1	21	303	323	CCUGUGCUCGCCCCUUCCACC	::.:::: .:::::: ::	CAAGGGAGGGCUGAGCACCGG	Translation	2
miR528c-5p	AcLEA20	5	-1	1	21	46	66	UGGAAGGGGCAUGCAGAGGAG	.:::::: ..: :.:.:::.:	UUCCUCUCUGUUCUCUUUCUA	Translation	1
miR530a-5p	AcLEA10	5	-1	1	21	206	226	UGCAUUUGCACCUGCACCUGU	:: ::: : ::::..::::	GGAGCUGCUGCUGCAGGUGCA	Translation	1
miR530b-5p	AcLEA10	5	-1	1	21	206	226	UGCAUUUGCACCUGCACCUGU	:: ::: : ::::..::::	GGAGCUGCUGCUGCAGGUGCA	Translation	1
miR535a-3p	AcLEA36	5	-1	1	21	55	75	GUGCUCUCUCUCGUUGUCAUC	:.::.::..:.:.:.:::. :	GGUGGCAGUGGGGGGGAGUCC	Cleavage	1
