# Supplementary material for: Genome-Wide Analysis of the LEA Gene Family in Pineapple (Ananas comosus L.) Reveals Its Potential Roles in Cold Stress Response and Reproductive Development
Source: Biology (Basel). 2025 Nov 24;14(12):1655. doi: 10.3390/biology14121655 (PMC12729617; doi:10.3390/biology14121655)
Supplement: Supplementary file 1 [file biology-14-01655-s001.zip › Table S9. Primers for qRT PCR analysis of LEA gene in pineapple.xlsx]

## Sheet: Table S9
Table S9. Primers for qRT PCR analysis of LEA gene in pineapple.
Primer	Sequence (5'-3')
Actin-Fpenter	CCAGGTCATCACCATTGGA
Actin-Rpenter	GAGATGGCTGGAAAAGCACT
AcLEA7-F-pentr	ACAAGACTCGACTTGGTCGG
AcLEA7-R-pentr	TTTTGTCGAAAAGCCCACGC
AcLEA8-F-pentr	CTAGGCATCTACAAGCGCCA
AcLEA8-R-pentr	GAAGTGAGCGAGACCTGGAG
AcLEA10-F-pentr	GGAGAATCCGAACAAGGCGA
AcLEA10-R-pentr	ACAGGCTGTACCCCGAGTAA
AcLEA17-F-pentr	CGTCACCACCGTCGACTAC
AcLEA17-R-pentr	CGTGATTGCGAGGTCTAGGG
AcLEA18-F-pentr	AGGTCGAGGACAGGAAGGAA
AcLEA18-R-pentr	GAGCTAGAGCTGTGAGAGCG
AcLEA29-F-pentr	GGCACGTGATGAGGGTCTAC
AcLEA29-R-pentr	GGGTGAAGTATGGACCAGCG
AcLEA30-F-pentr	GATGTCACCGGTGTCCACAT
AcLEA30-R-pentr	ACCCGACACGAGTTTACGTC
AcLEA32-F-pentr	GGCGACGTGTTCTACCTCAT
AcLEA32-R-pentr	AAAGAAGAAGAGGCGGAGGC
AcLEA33-F-pentr	GTCGATGAAGGAGAAGGCGA
AcLEA33-R-pentr	TTCCTCTACGACGGCTTTGG
